# Supplementary material for: Super-resolution microscopy of mitochondrial mRNAs
Source: Nat Commun. 2025 Jul 10;16:6391. doi: 10.1038/s41467-025-61577-5 (PMC12246080; doi:10.1038/s41467-025-61577-5)
Supplement: Supplementary file 4 — Source Data [file 41467_2025_61577_MOESM4_ESM.xlsx]

## Sheet: Fig. 1E
MT-ND1/MT-CO3/MT-CYB spot sizes (mean of image in nm)
84.3207
85.4933
72.5492
82.8995
93.2986
73.0568
87.9028
99.8463
76.1027
97.4378
89.4246
71.5089
117.17
84.1279
71.2989
98.5199
89.4545
73.0392
82.2317
92.1199
74.9428
107.563
89.1757
77.9819
84.7553
83.8373
70.8022
83.5632
65.1178
80.5962
88.5058
74.1904
86.7951
86.381
71.3559
94.0677
75.4879
102.175
75.1171
74.5807
89.5924
72.299
85.2896
101.887
84.0087
86.922
90.98
80.2512
172.106
104.781
77.1559
96.9811
94.9372
74.1094
93.9506
103.221
79.2812
88.8182
92.1748
69.5665
93.7775
92.1576
74.5367
82.5485
95.9012
74.3021
97.1354
85.8345
94.3679
101.688
73.9069
82.3626
91.6829
66.1386
81.3345
93.34
68.1442
80.0738
86.0069
64.7505
82.2554
97.7559
62.6513
88.9259
94.5025
70.9681
90.0772
91.5068
64.6467
88.8867
102.301
67.9442
88.3243
97.0626
71.8619
85.763
95.1309
70.714
91.5664
92.6445
70.4819
80.2044
66.746
81.9893
100.145
68.0211
84.3221
72.7807
85.1821
108.897
69.4108
86.8011
128.218
66.855
100.377
108.459
73.665
81.8843
64.9653
90.5588
98.7788
59.5603
82.2784
102.616
63.3088
99.486
106.395
68.008
76.1582
91.3233
67.561
91.8758
65.0154
83.8227
74.8749
91.5768
105.216
73.6973
91.8632
106.751
75.7473
88.7598
101.348
74.7333
95.494
103.786
73.3741
98.0531
98.0496
67.7831
84.2002
101.05
71.6998
94.213
100.861
70.304
85.1588
103.563
72.703
96.8168
119.864
92.4867
84.244
103.182
71.1403
88.4953
100.267
67.2769
87.946
107.978
74.443

## Sheet: Fig. 1F
MT-ND1/MT-CO3	MT-CYB/MT-ND1	MT-CYB/MT-CO3
509.117	518.845	250.599
284.253	382.099	107.703
72.111	402.492	60
349.285	447.214	152.315
362.215	120	260.768
500.4	144.222	144.222
432.666	121.655	490.306
56.5685	544.059	291.204
295.296	80	322.49
421.9	300	690.507
72.111	145.602	524.976
362.215	256.125	300
82.4621	178.885	573.062
404.475	126.491	751.798
564.624	121.655	421.9
420.476	367.696	344.093
393.954	266.833	1500.53
868.332	216.333	412.311
325.576	375.766	460.435
600	266.833	449.444
975.91	787.147	305.287
353.836	339.411	372.022
244.131	282.843	340.588
495.177	145.602	329.848
876.584	247.386	44.7214
491.935	260.768	1288.1
184.391	551.725	583.095
1403.57	404.475	733.485
164.924	212.603	921.954
424.264	28.2843	228.035
1470.92	676.757	380.526
1290.74	655.134	100
590.593	184.391	727.186
456.508	152.315	509.902
63.2456	284.253	806.226
1091.42	215.407	1006.58
451.221	266.833	1005.78
410.366	216.333	652.993
216.333	44.7214	724.983
1442.5	240.832	536.656
786.384	82.4621	850.882
1221.47	113.137	904.434
256.125	282.843	722.496
500	349.285	1184.57
565.685	208.806	475.395
220.907	252.982	456.508
320	212.603	228.035
380.526	488.262	345.254
1100	486.621	342.345
349.285	128.062	593.633
367.696	121.655	164.924
904.434	441.814	631.506
590.593	501.199	436.807
930.591	329.848	761.577
1076.48	581.378	898.22
728.011	252.982	328.024
628.013	82.4621	200
566.392	197.99	750.733
956.033	560.357	220
302.655	404.969	354.401
554.617	84.8528	244.131
72.111	100	260
145.602	212.603	342.345
145.602	331.059	536.656
620.322	622.896	291.204
228.035	223.607	608.276
121.655	107.703	451.221
553.173	460.435	428.019
724.983	40	924.554
205.913	200.998	141.421
328.024	367.696	817.068
300.666	295.296	771.751
116.619	260.768	920.869
580.345	181.108	631.506
205.913	113.137	722.496
282.843	126.491	28.2843
286.356	372.022	520.384
328.024	563.205	411.825
520	720.278	850.882
909.725	398.497	688.767
651.46	205.913	1125.88
268.328	340.588	1230.45
540.37	170.88	233.238
956.033	141.421	1335.07
240	116.619	1177.12
89.4427	284.253	1365.28
900.888	494.773	888.369
302.655	305.941	197.99
1120.71	200.998	161.245
1368.5	28.2843	1344.62
420.476	373.631	152.315
240.832	220	561.427
477.074	121.655	460.435
1595.12	189.737	425.206
1103.09	244.131	141.421
1225.89	410.366	243.311
1118.03	876.812	599.333
948.683	609.262	588.218
942.55	898.443	664.831
737.564	1481.89	1974.64
699.714	1124.46	120
557.853	741.08	601.332
672.012	89.4427	702.282
2941.7	1140.18	609.59
402.492	184.391	1379.28
780	203.961	156.205
854.4	850.412	282.843
1019.8	447.214	766.551
1531.01	710.211	709.366
101.98	509.902	170.88
260	184.391	1314.69
200.998	116.619	266.833
792.465	456.508	1140.18
145.602	1288.1	107.703
1420.56	178.885	1524.86
322.49	1201.67	1112.12
1084.62	632.456	1404.28
184.391	364.966	1556.53
664.831	82.4621	1362.35
200.998	272.029	197.99
72.111	1060.19	332.866
1224.09	784.092	152.315
200.998	509.902	250.599
1063.2	693.397	384.187
440.454	128.062	316.228
256.125	382.099	768.375
113.137	280.713	906.863
56.5685	401.995	998.599
84.8528	840.952	480
1318.48	444.072	384.708
401.995	126.491	212.603
63.2456	509.902	1142.8
241.661	80	121.655
241.661	164.924	20
278.568	707.107	900.888
107.703	134.164	456.07
700	466.905	545.894
585.491	449.444	957.706
666.033	200.998	312.41
342.345	793.221	1112.12
652.993	240	63.2456
1161.03	44.7214	44.7214
544.059	540.37	340.588
1004.19	60	256.125
766.551	240.832	412.311
354.401	164.924	592.284
1074.24	466.905	304.631
722.496	882.043	220
500	367.696	791.202
662.118	340.588	169.706
1478.51	635.295	843.801
89.4427	160	863.481
320	101.98	181.108
1640	323.11	563.205
325.576	344.093	200
835.464	596.657	440.454
1538.05	220.907	1320
987.927	328.024	1154.47
2277.72	367.696	72.111
984.886	140	565.685
680	56.5685	961.665
1511.82	220.907	722.496
814.125	812.158	260.768
882.043	322.49	800.25
1148.56	447.214	796.241
1243.38	241.661	272.029
608.276	760	672.012
342.345	557.853	724.431
1458.36	698.57	919.348
101.98	449.444	465.188
196.977	184.391	1072.01
322.49	447.214	1835.76
689.638	316.228	702.282
1652.76	785.875	339.411
1937.94	400.5	538.516
2148.95	161.245	564.624
2227.2	523.45	480.833
1285.15	196.977	861.626
438.634	521.536	288.444
1906.83	1120.89	1321.97
396.989	228.035	1270.12
1512.08	744.312	1041.73
1443.47	247.386	1060
509.902	100	208.806
468.615	121.655	912.14
328.024	282.843	178.885
1193.31	404.969	444.072
189.737	362.215	184.391
782.304	456.508	200
710.211	377.359	247.386
395.98	56.5685	372.022
760.263	243.311	312.41
930.591	396.989	815.843
400.5	280	170.88
647.765	461.736	772.787
737.835	601.664	417.612
447.214	340	566.392
707.672	432.666	664.831
1148.56	681.175	220
145.602	169.706	580
126.491	451.221	521.536
200.998	483.735	682.642
800.999	364.966	189.737
328.024	1851.49	1965.4
438.634	804.487	436.807
325.576	695.701	835.464
416.173	690.797	364.966
1028.01	523.45	611.882
447.214	340	1274.05
784.347	220	141.421
1301.38	234.094	0
200	216.333	564.624
961.665	305.287	373.631
588.558	116.619	353.836
228.035	747.262	1616.04
63.2456	360.555	160
1365.28	295.296	617.414
922.822	442.719	474.131
212.603	583.095	331.059
260.768	141.421	1104.54
212.603	241.661	116.619
449.444	208.806	653.911
425.206	212.603	161.245
280	141.421	878.18
833.547	134.164	372.022
456.946	164.924	421.9
840.952	178.885	100
440.454	161.245	72.111
400.5	297.321	305.287
490.306	223.607	895.545
100	28.2843	373.631
1540.13	1064.71	800
297.321	268.328	188.68
733.485	228.035	101.98
518.845	84.8528	608.276
367.696	664.831	500.4
573.062	161.245	420.476
477.074	89.4427	424.264
1812.18	152.315	600
431.741	44.7214	438.634
963.328	178.885	100
709.366	152.315	323.11
382.099	181.108	144.222
905.097	254.558	188.68
809.938	657.875	667.533
501.597	512.25	260
1538.05	100	690.507
480.416	644.981	412.311
205.913	645.6	372.022
260	420	181.108
266.833	280.713	152.315
152.315	468.188	353.836
867.64	63.2456	398.497
1018.43	280.713	113.137
63.2456	161.245	1747.23
927.793	250.599	325.576
1144.03	506.36	349.857
640.312	212.603	82.4621
1932.05	260.768	332.866
521.536	134.164	268.328
605.31	384.187	169.706
733.485	28.2843	120
234.094	44.7214	456.508
1335.22	404.969	200
233.238	244.131	316.228
463.897	89.4427	776.66
161.245	121.655	134.164
449.444	172.047	145.602
481.664	300	349.857
898.888	44.7214	126.491
156.205	220.907	234.094
228.035	100	520
212.603	107.703	116.619
141.421	126.491	540
107.703	144.222	141.421
843.801	233.238	152.315
521.536	188.68	447.214
423.792	200.998	375.766
401.995	208.806	181.108
72.111	278.568	820
184.391	400	240.832
228.035	765.506	1821.32
215.407	56.5685	440.454
200	101.98	282.843
164.924	152.315	220
184.391	144.222	56.5685
80	63.2456	189.737
256.125	63.2456	140
487.032	128.062	592.284
286.356	240.832	212.603
655.134	188.68	312.41
1020.2	380	356.09
250.599	89.4427	302.655
141.421	100	394.462
367.696	215.407	180
518.845	44.7214	228.035
203.961	380	520
456.07	228.035	263.059
728.011	223.607	141.421
764.199	116.619	82.4621
585.491	113.137	765.506
1069.21	302.655	444.072
375.766	116.619	196.977
511.077	269.072	256.125
710.211	349.285	212.603
962.081	247.386	188.68
1044.03	156.205	360.555
718.053	141.421	256.125
388.33	240	141.421
400.5	121.655	260.768
1524.34	89.4427	266.833
1321.97	543.323	234.094
234.094	533.667	353.836
286.356	215.407	379.473
1082.4	89.4427	161.245
1307.36	284.253	664.831
400.5	170.88	316.228
466.905	328.024	300.666
514.198	220	72.111
1118.93	312.41	178.885
700	241.661	463.897
424.264	349.285	72.111
216.333	203.961	234.094
1120.71	269.072	240.832
280.713	184.391	297.321
540	438.634	228.035
234.094	580	863.481
263.059	480.416	493.964
266.833	184.391	302.655
349.285	63.2456	353.836
544.059	466.476	1032.28
638.122	554.617	512.25
772.01	260	668.431
388.33	161.245	480.416
101.98	100	320.624
572.713	60	360.555
241.661	329.848	295.296
240.832	72.111	297.321
260.768	181.108	243.311
144.222	72.111	325.576
320.624	134.164	429.418
429.418	200	212.603
2104.47	107.703	100
384.187	101.98	170.88
354.401	144.222	588.218
295.296	320.624	362.215
737.564	164.924	100
557.853	141.421	667.533
475.395	263.059	101.98
463.897	60	585.491
568.859	161.245	272.029
291.204	156.205	313.05
965.401	295.296	134.164
388.33	216.333	215.407
1008.96	44.7214	475.395
690.797	100	223.607
523.45	260.768	100
188.68	141.421	84.8528
1341.04	28.2843	439.09
203.961	120	329.848
581.378	145.602	388.33
386.264	113.137	312.41
223.607	101.98	316.228
322.49	40	504.777
368.782	269.072	380
453.431	161.245	357.771
178.885	44.7214	234.094
404.969	189.737	796.994
205.913	100	208.806
438.634	107.703	40
100	178.885	331.059
140	189.737	305.941
172.047	737.564	915.86
223.607	590.931	855.102
420.476	2217.75	2167.49
495.177	526.118	82.4621
240.832	184.391	240.832
328.024	234.094	420.476
322.49	646.22	1013.9
280.713	624.82	1186.09
734.302	360.555	531.413
961.873	295.296	325.576
680.294	531.413	269.072
500	208.806	272.029
272.029	305.941	339.411
882.95	345.254	223.607
200	89.4427	503.587
349.285	424.264	328.024
1283.9	72.111	89.4427
1600.12	215.407	134.164
1456.02	233.238	431.741
240.832	250.599	420
394.462	247.386	1056.22
395.98	116.619	520
223.607	89.4427	460.435
364.966	164.924	380
189.737	621.289	203.961
518.845	349.857	388.33
325.576	84.8528	1585.18
568.507	44.7214	493.964
895.545	440.454	349.857
483.322	505.964	84.8528
141.421	181.108	180
377.359	328.024	372.022
72.111	120	260
856.037	233.238	496.79
164.924	180	220.907
141.421	662.722	701.142
196.977	444.072	382.099
82.4621	286.356	240.832
160	456.946	487.032
420.476	456.508	421.9
295.296	82.4621	72.111
100	375.766	357.771
566.039	288.444	305.941
116.619	144.222	156.205
152.315	247.386	340.588
708.802	44.7214	240.832
100	84.8528	252.982
134.164	382.099	791.202
528.015	56.5685	178.885
260	188.68	107.703
328.024	113.137	266.833
878.18	63.2456	313.05
421.9	134.164	286.356
569.21	228.035	404.969
1056.79	164.924	121.655
704.557	28.2843	305.941
364.966	164.924	300
612.209	451.221	826.075
325.576	244.131	56.5685
300	282.843	662.722
384.187	761.577	672.012
331.059	128.062	44.7214
200	728.011	1076.48
126.491	320	241.661
82.4621	250.599	223.607
407.922	291.204	483.735
141.421	120	180
268.328	134.164	724.707
144.222	280.713	331.059
84.8528	1023.13	822.192
208.806	569.21	461.736
128.062	404.475	116.619
144.222	463.897	796.492
172.047	372.022	660.303
345.254	400	395.98
572.713	466.905	268.328
626.418	456.07	472.017
300	215.407	368.782
304.631	524.976	626.418
184.391	196.977	707.107
796.241	541.479	917.606
266.833	156.205	588.218
247.386	840.238	753.127
82.4621	44.7214	1216.06
2388.05	101.98	161.245
184.391	200.998	490.306
503.587	89.4427	212.603
354.401	156.205	541.479
486.621	367.696	367.696
260.768	80	384.708
107.703	152.315	765.768
340	401.995	107.703
220.907	240.832	362.215
121.655	60	189.737
260.768	100	263.059
672.309	216.333	495.177
200	379.473	288.444
848.999	160	400
260	82.4621	184.391
164.924	388.33	200.998
468.188	400.5	252.982
442.719	228.035	63.2456
291.204	305.941	101.98
402.492	312.41	89.4427
382.099	205.913	170.88
188.68	300	20
491.935	100	161.245
252.982	145.602	297.321
160	126.491	60
184.391	170.88	241.661
107.703	679.117	967.678
254.558	63.2456	170.88
367.696	349.857	240.832
466.905	89.4427	384.187
184.391	528.394	635.61
379.473	699.714	200
693.397	89.4427	339.411
410.366	144.222	266.833
421.9	737.835	424.264
438.634	480.833	722.772
521.536	340	907.083
345.254	126.491	824.621
815.843	266.833	367.151
278.568	164.924	588.558
252.982	128.062	661.211
563.56	181.108	1113.19
923.472	252.982	160
268.328	240.832	835.464
243.311	286.356	556.058
28.2843	28.2843	891.964
511.077	342.345	1084.62
263.059	282.843	1292.75
740.27	447.214	1027.03
72.111	373.631	1082.59
141.421	493.964	941.913
63.2456	172.047	1124.46
56.5685	322.49	903.77
161.245	585.491	674.685
20	128.062	1148.56
526.118	141.421	1137.19
200.998	340.588	894.427
107.703	63.2456	519.23
126.491	344.093	657.875
545.894	412.311	1522.37
170.88	228.035	400
223.607	228.035	1205.99
284.253	323.11	323.11
357.771	960.833	635.295
442.719	325.576	611.882
184.391	394.462	655.134
215.407	40	82.4621
263.059	1381.59	1416.62
254.558	282.843	240.832
466.476	212.603	1601.25
509.902	141.421	20
495.177	228.035	181.108
356.09	592.284	203.961
272.029	82.4621	375.766
424.264	260	121.655
141.421	113.137	421.9
107.703	250.599	121.655
316.228	215.407	196.977
377.359	531.413	152.315
538.516	116.619	140
82.4621	310.483	316.228
233.238	349.857	82.4621
735.391	500	56.5685
400.5	291.204	360.555
375.766	528.015	215.407
243.311	200	161.245
116.619	240.832	89.4427
164.924	243.311	145.602
500	181.108	82.4621
100	205.913	310.483
260.768	260.768	197.99
310.483	144.222	82.4621
332.866	141.421	156.205
379.473	411.825	312.41
887.694	396.989	141.421
56.5685	297.321	121.655
145.602	116.619	44.7214
208.806	234.094	141.421
554.617	82.4621	278.568
707.107	20	72.111
429.418	60	241.661
753.923	28.2843	128.062
212.603	82.4621	228.035
295.296	170.88	356.09
480.833	63.2456	63.2456
1064.71	297.321	161.245
992.975	100	40
561.427	107.703	305.287
379.473	156.205	101.98
684.105	126.491	128.062
1204.33	181.108	216.333
107.703	44.7214	107.703
809.938	377.359	82.4621
328.024	116.619	223.607
286.356	216.333	203.961
1176.44	200	272.029
398.497	203.961	223.607
617.738	295.296	260
372.022	161.245	134.164
1416.62	420	107.703
89.4427	220	184.391
1560.13	331.059	247.386
706.824	223.607	44.7214
1449.97	134.164	305.287
449.444	240.832	161.245
63.2456	260	180
396.989	100	72.111
1644.38	421.9	161.245
250.599	120	161.245
269.072	305.941	377.359
286.356	272.029	284.253
742.428	126.491	107.703
44.7214	72.111	152.315
340.588	128.062	203.961
1154.12	241.661	144.222
89.4427	63.2456	250.599
501.597	170.88	84.8528
484.149	164.924	20
659.697	356.09	60
475.395	141.421	72.111
223.607	465.188	416.173
20	120	121.655
340.588	161.245	101.98
468.188	393.954	144.222
228.035	493.964	56.5685
247.386	113.137	128.062
1372.01	100	181.108
203.961	340	140
126.491	113.137	72.111
241.661	200.998	126.491
160	240.832	197.99
340.588	170.88	44.7214
291.204	116.619	107.703
128.062	144.222	420.476
84.8528	100	243.311
277.849	263.059	572.014
272.029	544.059	382.099
320	320	328.024
456.07	113.137	80
113.137	360.555	367.696
1278.12	340.588	244.131
113.137	544.059	152.315
161.245	100	101.98
329.848	100	494.773
325.576	113.137	44.7214
244.131	184.391	438.634
200	184.391	141.421
172.047	243.311	89.4427
380.526	196.977	121.655
223.607	260	100
710.211	316.228	695.701
300	44.7214	340.588
316.228	156.205	170.88
474.131	170.88	438.634
544.059	140	116.619
809.197	169.706	260.768
568.859	128.062	475.395
621.289	233.238	357.771
568.507	196.977	72.111
905.539	44.7214	63.2456
742.428	126.491	188.68
544.059	215.407	360.555
521.536	170.88	340.588
260	233.238	126.491
234.094	44.7214	100
1176.44	188.68	332.866
128.062	260.768	72.111
590.593	340.588	436.807
184.391	100	220.907
608.276	128.062	82.4621
200	72.111	480
101.98	82.4621	234.094
662.722	116.619	184.391
440.454	126.491	60
428.019	280	113.137
134.164	228.035	116.619
662.118	145.602	72.111
161.245	56.5685	89.4427
121.655	250.599	215.407
523.45	116.619	44.7214
269.072	216.333	240.832
116.619	156.205	100
233.238	126.491	200.998
144.222	184.391	63.2456
160	152.315	208.806
288.444	161.245	178.885
835.464	240.832	28.2843
353.836	286.356	200
260	134.164	0
178.885	144.222	226.274
533.667	475.395	300.666
266.833	40	0
208.806	116.619	188.68
313.05	189.737	240.832
121.655	233.238	164.924
113.137	144.222	200
260	386.264	313.05
382.099	40	56.5685
566.039	360.555	472.017
128.062	56.5685	233.238
806.226	144.222	20
472.017	144.222	56.5685
178.885	113.137	60
631.506	345.254	40
197.99	140	304.631
256.125	200	280.713
305.941	134.164	223.607
384.187	393.954	152.315
349.285	200	144.222
113.137	240	360.555
181.108	145.602	134.164
134.164	120	28.2843
933.809	82.4621	82.4621
1040	392.938	184.391
742.428	400.5	325.576
727.186	272.029	233.238
260.768	141.421	72.111
707.107	197.99	126.491
680	313.05	72.111
395.98	116.619	121.655
878.635	113.137	260
680.294	116.619	388.33
880.227	134.164	196.977
823.65	107.703	180
1243.38	280	297.321
647.765	460.435	475.395
1048.05	400	316.228
1241.45	160	260.768
822.192	113.137	208.806
590.931	116.619	164.924
1265.7	240.832	340
557.136	126.491	128.062
500.4	244.131	107.703
784.092	72.111	121.655
456.946	82.4621	164.924
788.923	126.491	170.88
402.492	233.238	82.4621
1373.17	113.137	28.2843
727.186	260.768	184.391
203.961	320.624	250.599
164.924	156.205	188.68
793.221	280	483.735
260.768	161.245	417.612
1395.56	126.491	116.619
44.7214	60	40
771.751	161.245	220
140	44.7214	184.391
160	200	116.619
396.989	216.333	280
379.473	316.228	357.771
339.411	240.832	208.806
516.14	134.164	28.2843
295.296	424.264	189.737
184.391	156.205	184.391
223.607	188.68	323.11
128.062	241.661	373.631
156.205	172.047	141.421
107.703	107.703	260.768
277.849	89.4427	325.576
340.588	456.07	44.7214
156.205	184.391	101.98
228.035	291.204	223.607
56.5685	140	63.2456
417.612	252.982	300
156.205	63.2456	44.7214
263.059	56.5685	212.603
141.421	645.6	704.557
82.4621	172.047	272.029
56.5685	113.137	101.98
128.062	82.4621	141.421
243.311	72.111	101.98
121.655	220	82.4621
89.4427	169.706	170.88
128.062	407.922	226.274
170.88	128.062	216.333
288.444	178.885	340
640.312	228.035	181.108
63.2456	282.843	335.261
286.356	101.98	107.703
260.768	63.2456	89.4427
483.322	260.768	322.49
116.619	56.5685	170.88
172.047	152.315	120
212.603	72.111	184.391
170.88	170.88	325.576
305.941	116.619	121.655
395.98	156.205	216.333
223.607	244.131	228.035
188.68	200.998	268.328
240.832	82.4621	240.832
164.924	82.4621	44.7214
134.164	164.924	80
72.111	152.315	286.356
212.603	121.655	189.737
101.98	160	322.49
234.094	243.311	272.029
152.315	56.5685	107.703
20	100	120
161.245	107.703	172.047
220	250.599	360
44.7214	100	72.111
100	128.062	120
613.514	172.047	89.4427
360.555	101.98	134.164
196.977	260.768	80
116.619	254.558	72.111
305.941	220	128.062
200.998	234.094	72.111
44.7214	252.982	172.047
82.4621	80	107.703
160	234.094	181.108
172.047	121.655	100
170.88	282.843	509.902
546.26	126.491	250.599
156.205	113.137	240.832
533.667	474.131	89.4427
500	252.982	220.907
563.205	44.7214	63.2456
540.37	349.857	178.885
60	141.421	121.655
208.806	181.108	89.4427
364.966	164.924	72.111
431.741	286.356	20
451.221	184.391	164.924
100	82.4621	63.2456
128.062	89.4427	357.771
141.421	447.214	72.111
56.5685	538.516	80
188.68	84.8528	170.88
145.602	101.98	80
339.411	200.998	80
72.111	63.2456	56.5685
44.7214	72.111	223.607
100	63.2456	101.98
113.137	89.4427	240.832
63.2456	161.245	200
423.792	144.222	20
141.421	56.5685	152.315
121.655	161.245	160
444.072	145.602	100
121.655	256.125	260.768
313.05	404.969	141.421
84.8528	100	266.833
332.866	140	40
223.607	116.619	215.407
44.7214	121.655	216.333
72.111	100	44.7214
120	241.661	63.2456
401.995	254.558	196.977
212.603	421.9	340
134.164	134.164	152.315
342.345	100	152.315
100	241.661	196.977
100	144.222	200
89.4427	56.5685	121.655
169.706	234.094	156.205
40	40	100
89.4427	89.4427	40
82.4621	172.047	44.7214
220	82.4621	84.8528
178.885	134.164	63.2456
28.2843	145.602	89.4427
188.68	145.602	184.391
63.2456	116.619	100
101.98	252.982	145.602
20	126.491	100
89.4427	44.7214	380.526
223.607	252.982	223.607
101.98	121.655	63.2456
161.245	60	100
291.204	80	84.8528
152.315	360.555	335.261
89.4427	208.806	100
178.885	325.576	228.035
260.768	272.029	180
107.703	141.421	169.706
100	216.333	566.392
313.05	300	332.866
60	200	56.5685
141.421	364.966	313.05
172.047	172.047	56.5685
196.977	380	310.483
44.7214	234.094	72.111
244.131	72.111	233.238
277.849	367.696	63.2456
447.214	228.035	395.98
184.391	161.245	72.111
63.2456	40	28.2843
116.619	297.321	382.099
63.2456	100	456.508
189.737	63.2456	181.108
100	116.619	63.2456
40	178.885	320
100	82.4621	141.421
223.607	243.311	316.228
72.111	220.907	323.11
141.421	101.98	141.421
82.4621	140	141.421
297.321	60	164.924
203.961	277.849	228.035
260.768	412.311	208.806
82.4621	141.421	340
100	128.062	0
269.072	367.151	286.356
367.151	268.328	101.98
205.913	84.8528	44.7214
349.857	116.619	121.655
260	161.245	169.706
220	835.225	996.393
156.205	100	44.7214
200.998	44.7214	240.832
144.222	107.703	212.603
360	107.703	141.421
170.88	240	161.245
160	302.655	188.68
272.029	116.619	196.977
120	156.205	63.2456
101.98	208.806	152.315
128.062	144.222	44.7214
424.264	269.072	216.333
56.5685	144.222	291.204
101.98	200	181.108
126.491	300.666	286.356
223.607	89.4427	128.062
56.5685	200	286.356
263.059	660.303	215.407
128.062	89.4427	295.296
280.713	280.713	28.2843
184.391	170.88	60
172.047	60	208.806
116.619	203.961	121.655
208.806	302.655	472.017
107.703	312.41	240.832
196.977	1149.78	753.923
189.737	260.768	120
100	241.661	84.8528
140	200.998	170.88
200	80	72.111
234.094	128.062	205.913
63.2456	107.703	120
20	310.483	384.708
184.391	63.2456	126.491
89.4427	240.832	72.111
107.703	28.2843	40
120	161.245	240.832
44.7214	72.111	160
404.475	126.491	44.7214
107.703	121.655	200
316.228	128.062	44.7214
272.029	360.555	226.274
44.7214	335.261	200
263.059	196.977	215.407
128.062	228.035	205.913
325.576	342.345	349.285
181.108	28.2843	40
228.035	208.806	0
244.131	107.703	145.602
181.108	189.737	520
107.703	140	266.833
82.4621	223.607	278.568
648.999	113.137	63.2456
200.998	156.205	134.164
28.2843	169.706	60
260	282.843	72.111
44.7214	829.699	302.655
188.68	277.849	1678.69
288.444	208.806	1475.67
475.395	196.977	89.4427
208.806	958.541	297.321
156.205	260.768	161.245
82.4621	84.8528	200.998
56.5685	128.062	1742.64
28.2843	1075.17	40
28.2843	720	200
89.4427	356.09	640.312
228.035	252.982	89.4427
144.222	519.23	583.095
40	652.993	407.922
216.333	200	244.131
141.421	660.303	356.09
80	252.982	170.88
145.602	407.922	203.961
141.421	269.072	161.245
197.99	1128.01	700.286
101.98	89.4427	134.164
63.2456	475.395	44.7214
100	63.2456	128.062
116.619	240.832	141.421
100	328.024	20
134.164	164.924	205.913
156.205	40	382.099
100	72.111	228.035
72.111	63.2456	44.7214
80	228.035	121.655
107.703	128.062	0
278.568	126.491	223.607
421.9	300.666	468.615
161.245	342.345	44.7214
430.813	212.603	126.491
63.2456	252.982	272.029
82.4621	184.391	60
215.407	128.062	126.491
169.706	404.475	477.074
313.05	181.108	116.619
240.832	521.536	394.462
234.094	360	622.896
116.619	116.619	116.619
360.555	304.631	184.391
215.407	386.264	325.576
100	284.253	44.7214
63.2456	189.737	100
145.602	89.4427	178.885
172.047	156.205	223.607
144.222	651.153	72.111
20	284.253	269.072
428.019	161.245	282.843
156.205	215.407	161.245
60	101.98	189.737
1625.05	72.111	325.576
188.68	340	28.2843
184.391	28.2843	342.345
439.09	141.421	188.68
170.88	181.108	82.4621
197.99	107.703	134.164
170.88	295.296	223.607
63.2456	260.768	100
140	900.222	620.322
178.885	240.832	223.607
197.99	72.111	72.111
313.05	107.703	260
82.4621	121.655	121.655
60	460.435	460
228.035	447.214	128.062
44.7214	203.961	931.45
63.2456	316.228	234.094
145.602	100	205.913
56.5685	116.619	354.401
141.421	280	223.607
272.029	440.454	368.782
521.536	161.245	82.4621
566.039	260	250.599
200.998	145.602	128.062
203.961	164.924	82.4621
126.491	250.599	196.977
44.7214	172.047	121.655
80	268.328	203.961
107.703	89.4427	220
82.4621	107.703	84.8528
100	215.407	266.833
184.391	100	340.588
266.833	128.062	215.407
223.607	20	82.4621
401.995	120	116.619
364.966	312.41	205.913
72.111	200.998	188.68
160	349.285	63.2456
72.111	89.4427	197.99
44.7214	208.806	160
82.4621	84.8528	0
297.321	349.285	72.111
269.072	28.2843	101.98
84.8528	184.391	208.806
63.2456	63.2456	144.222
161.245	100	172.047
256.125	141.421	20
134.164	200.998	63.2456
63.2456	141.421	44.7214
250.599	60	278.568
404.969	134.164	203.961
72.111	345.254	28.2843
144.222	72.111	152.315
584.123	247.386	84.8528
423.792	82.4621	141.421
247.386	260.768	141.421
120	278.568	28.2843
28.2843	320.624	196.977
331.059	144.222	80
161.245	252.982	28.2843
63.2456	44.7214	40
134.164	226.274	316.228
1516.05	56.5685	188.68
107.703	460	72.111
145.602	107.703	100
1869.87	223.607	228.035
1610.59	145.602	63.2456
263.059	200	244.131
121.655	82.4621	20
44.7214	44.7214	181.108
116.619	382.099	291.204
178.885	28.2843	0
490.306	360	888.144
282.843	220.907	316.228
180	436.807	100
161.245	704.557	1004.99
367.696	40	269.072
323.11	121.655	20
107.703	121.655	208.806
254.558	228.035	305.941
161.245	924.77	1176.44
353.836	325.576	63.2456
332.866	360	200.998
116.619	438.634	367.696
100	349.857	220.907
349.285	651.46	541.479
184.391	349.285	200
128.062	286.356	331.059
101.98	172.047	304.631
161.245	228.035	116.619
205.913	72.111	189.737
325.576	161.245	234.094
161.245	260	44.7214
689.638	20	328.024
325.576	380	440
156.205	269.072	172.047
107.703	120	357.771
101.98	20	223.607
233.238	161.245	360.555
144.222	72.111	184.391
128.062	208.806	367.696
134.164	20	63.2456
523.45	197.99	100
60	196.977	278.568
120	269.072	316.228
456.508	223.607	493.964
60	82.4621	300
325.576	234.094	128.062
393.954	120	161.245
605.31	172.047	240.832
145.602	241.661	260.768
483.322	345.254	72.111
480.416	344.093	60
63.2456	80	116.619
557.853	184.391	20
472.017	141.421	141.421
160	720.278	223.607
84.8528	189.737	203.961
200	933.809	1004.99
197.99	40	278.568
80	468.615	500
144.222	272.029	322.49
72.111	852.76	1189.29
260	82.4621	521.536
356.09	169.706	461.736
161.245	1056.79	828.01
278.568	288.444	295.296
40	395.98	302.655
82.4621	684.105	141.421
134.164	466.905	950.368
84.8528	241.661	379.473
72.111	89.4427	128.062
220.907	368.782	958.541
203.961	189.737	223.607
60	305.941	401.995
243.311	322.49	863.713
360.555	320.624	100
145.602	100	196.977
82.4621	56.5685	178.885
241.661	126.491	40
141.421	372.022	144.222
569.21	313.05	284.253
753.923	280.713	208.806
360.555	263.059	145.602
664.831	322.49	196.977
557.853	28.2843	40
44.7214	331.059	240.832
44.7214	89.4427	212.603
280	89.4427	116.619
417.612	197.99	243.311
216.333	417.612	511.077
400	332.866	528.394
200	340.588	523.45
107.703	373.631	506.36
113.137	529.528	772.01
80	141.421	521.536
313.05	116.619	440
388.33	134.164	412.311
60	101.98	223.607
169.706	141.421	144.222
60	234.094	544.059
107.703	313.05	100
141.421	223.607	140
196.977	449.444	461.736
161.245	305.287	100
297.321	300.666	215.407
252.982	468.188	404.969
80	288.444	100
152.315	393.954	349.285
101.98	126.491	170.88
63.2456	161.245	748.866
40	332.866	28.2843
126.491	451.221	116.619
56.5685	286.356	156.205
116.619	424.264	364.966
72.111	486.621	82.4621
60	382.099	291.204
84.8528	628.013	172.047
116.619	56.5685	100
107.703	220.907	160
164.924	386.264	349.285
126.491	145.602	323.11
196.977	340	181.108
240	360.555	200.998
278.568	113.137	205.913
241.661	284.253	438.634
181.108	101.98	215.407
121.655	305.941	216.333
263.059	250.599	107.703
121.655	216.333	582.409
184.391	423.792	425.206
260.768	335.261	295.296
20	480.416	161.245
113.137	305.287	504.777
200	180	340
228.035	121.655	189.737
120	331.059	100
417.612	101.98	134.164
126.491	329.848	357.771
20	286.356	410.366
208.806	384.187	184.391
116.619	28.2843	1016.07
184.391	444.072	295.296
602.993	295.296	577.235
388.33	223.607	100
20	244.131	266.833
407.922	412.311	509.902
0	134.164	320
978.366	184.391	80
170.88	152.315	178.885
325.576	116.619	84.8528
243.311	325.576	288.444
596.657	141.421	60
28.2843	291.204	357.771
101.98	295.296	272.029
113.137	240.832	325.576
438.634	144.222	272.029
161.245	240.832	169.706
244.131	528.394	824.621
82.4621	484.149	848.528
260	82.4621	44.7214
121.655	89.4427	305.941
141.421	247.386	234.094
80	200.998	63.2456
156.205	234.094	216.333
208.806	412.311	160
316.228	402.492	126.491
322.49	107.703	226.274
113.137	360.555	931.45
220.907	1204.16	356.09
82.4621	332.866	566.392
417.612	200.998	362.215
442.719	477.074	728.011
380.526	203.961	332.866
295.296	226.274	184.391
481.664	538.516	676.757
980.816	216.333	160
244.131	297.321	260.768
297.321	161.245	240.832
181.108	126.491	121.655
107.703	500	544.059
89.4427	368.782	832.346
277.849	164.924	44.7214
101.98	101.98	316.228
101.98	608.276	360.555
200	145.602	260.768
28.2843	360	107.703
241.661	100	145.602
553.173	121.655	432.666
429.418	233.238	223.607
483.735	72.111	440.454
728.011	200	184.391
501.199	170.88	483.735
594.643	161.245	549.181
652.993	263.059	509.117
707.107	220.907	260
82.4621	278.568	82.4621
975.09	101.98	722.496
44.7214	196.977	331.059
519.23	20	63.2456
662.118	472.017	107.703
428.019	320	156.205
100	250.599	240
1180.68	627.694	72.111
1212.11	344.093	244.131
809.938	40	44.7214
1923.54	20	40
126.491	134.164	297.321
101.98	325.576	520
220.907	787.147	170.88
233.238	322.49	573.062
240	240	331.059
144.222	145.602	100
113.137	240.832	362.215
89.4427	84.8528	141.421
161.245	200	223.607
256.125	121.655	220
20	216.333	161.245
63.2456	323.11	180
72.111	141.421	101.98
101.98	223.607	223.607
220	184.391	377.359
208.806	460.435	412.311
189.737	101.98	580
196.977	144.222	241.661
145.602	286.356	121.655
616.117	140	456.07
228.035	220.907	644.05
635.61	297.321	178.885
384.187	100	28.2843
282.843	121.655	313.05
509.902	141.421	600.333
310.483	172.047	144.222
302.655	169.706	89.4427
444.072	44.7214	196.977
116.619	189.737	100
28.2843	188.68	410.366
382.099	240.832	429.418
850.882	100	280.713
89.4427	518.845	480.833
188.68	310.483	240.832
240.832	196.977	340
466.905	470.744	1111.58
442.719	241.661	205.913
786.384	208.806	161.245
107.703	196.977	161.245
44.7214	2212.06	1848.89
340	288.444	126.491
423.792	360.555	188.68
277.849	2293.82	1745.97
286.356	263.059	20
340	2206.17	1604.62
452.548	297.321	196.977
461.736	569.21	220
121.655	1475.8	184.391
164.924	2446.96	1785.5
368.782	514.198	796.241
63.2456	180	128.062
205.913	1649.24	63.2456
178.885	134.164	89.4427
100	82.4621	20
63.2456	304.631	252.982
305.941	440.454	789.177
216.333	234.094	260.768
456.508	200	28.2843
284.253	817.068	311.127
599.333	341.76	141.421
80	402.492	161.245
220	200.998	89.4427
189.737	282.843	203.961
212.603	877.268	72.111
240.832	141.421	311.127
1156.03	331.059	200
848.764	189.737	340.588
760.263	322.49	44.7214
121.655	349.857	156.205
1020.78	80	28.2843
216.333	44.7214	116.619
915.86	156.205	420.476
410.366	272.029	63.2456
240.832	161.245	465.188
260.768	417.612	145.602
107.703	223.607	304.631
240	208.806	310.483
144.222	141.421	184.391
208.806	184.391	116.619
63.2456	144.222	344.093
161.245	272.029	72.111
101.98	116.619	121.655
28.2843	200	116.619
208.806	256.125	20
89.4427	335.261	141.421
145.602	223.607	189.737
140	491.935	601.664
240.832	256.125	170.88
200	291.204	377.359
260.768	40	164.924
56.5685	200	121.655
128.062	101.98	107.703
208.806	84.8528	331.059
156.205	164.924	164.924
89.4427	121.655	181.108
1101.64	89.4427	203.961
728.011	241.661	332.866
134.164	272.029	466.905
404.475	215.407	84.8528
82.4621	134.164	216.333
121.655	203.961	628.013
161.245	740	325.576
332.866	40	240.832
260	340.588	228.035
380.526	128.062	134.164
325.576	140	63.2456
243.311	56.5685	44.7214
600.333	161.245	161.245
335.261	172.047	188.68
652.993	402.492	226.274
524.976	178.885	126.491
44.7214	842.14	28.2843
223.607	72.111	60
546.26	101.98	184.391
181.108	128.062	243.311
113.137	44.7214	44.7214
272.029	116.619	430.813
44.7214	278.568	215.407
20	349.285	161.245
220	429.418	345.254
329.848	340	56.5685
226.274	181.108	256.125
304.631	304.631	300
250.599	116.619	184.391
101.98	220	344.093
140	280.713	247.386
215.407	63.2456	367.151
250.599	233.238	72.111
181.108	134.164	72.111
266.833	145.602	360.555
169.706	223.607	84.8528
208.806	200	44.7214
28.2843	379.473	528.015
344.093	621.289	421.9
212.603	170.88	63.2456
500	82.4621	28.2843
126.491	196.977	272.029
82.4621	161.245	395.98
20	272.029	121.655
141.421	116.619	181.108
368.782	189.737	280.713
367.696	203.961	260
63.2456	141.421	72.111
82.4621	161.245	100
243.311	156.205	113.137
556.058	449.444	304.631
169.706	382.099	429.418
164.924	401.995	349.285
644.981	401.995	128.062
100	156.205	500
228.035	427.551	101.98
223.607	393.954	278.568
203.961	481.664	577.235
178.885	145.602	205.913
392.938	310.483	44.7214
266.833	297.321	234.094
161.245	250.599	44.7214
82.4621	220.907	56.5685
80	145.602	325.576
1239.68	398.497	134.164
223.607	144.222	121.655
188.68	100	268.328
200.998	116.619	40
617.738	284.253	268.328
161.245	470.744	250.599
161.245	220.907	412.311
100	349.285	444.072
89.4427	100	152.315
63.2456	203.961	113.137
220.907	215.407	288.444
113.137	220.907	269.072
286.356	141.421	300.666
367.696	40	297.321
432.666	141.421	120
268.328	126.491	40
208.806	20	260.768
208.806	161.245	128.062
28.2843	134.164	40
400	268.328	82.4621
520	89.4427	178.885
101.98	60	134.164
100	184.391	101.98
490.306	141.421	280.713
184.391	184.391	456.508
335.261	121.655	203.961
340.588	412.311	208.806
322.49	161.245	240.832
200.998	107.703	63.2456
200	181.108	20
100	170.88	44.7214
144.222	161.245	44.7214
278.568	322.49	532.541
447.214	107.703	63.2456
503.587	322.49	116.619
172.047	184.391	0
260	212.603	184.391
520.384	223.607	140
367.696	200	121.655
161.245	113.137	300
152.315	140	161.245
269.072	128.062	89.4427
100	144.222	180
161.245	272.029	134.164
252.982	188.68	72.111
188.68	60	28.2843
252.982	156.205	20
107.703	80	184.391
506.36	126.491	82.4621
233.238	40	84.8528
120	228.035	28.2843
100	101.98	72.111
362.215	181.108	288.444
144.222	144.222	320.624
463.897	456.946	180
84.8528	161.245	181.108
184.391	181.108	320
286.356	304.631	212.603
145.602	82.4621	60
412.311	329.848	28.2843
280	172.047	311.127
228.035	196.977	228.035
200.998	107.703	121.655
200.998	215.407	430.813
184.391	322.49	240.832
20	156.205	60
164.924	212.603	233.238
116.619	156.205	121.655
316.228	208.806	170.88
316.228	302.655	344.093
181.108	295.296	203.961
63.2456	100	256.125
128.062	400	637.809
100	203.961	72.111
260	116.619	360.555
44.7214	180	205.913
172.047	196.977	80
89.4427	100	56.5685
161.245	223.607	427.551
223.607	241.661	664.831
233.238	417.612	145.602
220.907	208.806	196.977
247.386	601.664	240.832
100	116.619	184.391
128.062	156.205	40
312.41	160	178.885
56.5685	263.059	160
169.706	121.655	0
188.68	681.175	180
360.555	170.88	460.435
40	529.528	252.982
367.696	100	126.491
266.833	266.833	269.072
282.843	40	128.062
145.602	215.407	180
196.977	424.264	277.849
80	441.814	501.199
421.9	220	113.137
288.444	475.395	304.631
128.062	367.151	82.4621
161.245	161.245	196.977
121.655	101.98	401.995
320.624	63.2456	84.8528
404.969	208.806	28.2843
120	524.976	531.413
244.131	529.528	82.4621
244.131	121.655	332.866
107.703	63.2456	44.7214
72.111	496.79	252.982
256.125	172.047	284.253
184.391	483.735	160
493.964	412.311	241.661
63.2456	377.359	89.4427
200.998	280.713	280.713
200	196.977	100
116.619	263.059	312.41
120	208.806	331.059
456.946	82.4621	228.035
44.7214	80	72.111
134.164	152.315	240.832
189.737	500.4	141.421
538.516	196.977	89.4427
223.607	44.7214	72.111
557.853	116.619	449.444
145.602	300	56.5685
475.395	82.4621	300.666
152.315	161.245	84.8528
436.807	240	247.386
128.062	140	241.661
260	260	526.118
269.072	280.713	305.287
188.68	215.407	170.88
325.576	161.245	100
353.836	220.907	310.483
184.391	367.696	20
82.4621	170.88	113.137
244.131	228.035	461.736
172.047	72.111	291.204
524.976	72.111	0
63.2456	340.588	189.737
313.05	465.188	226.274
341.76	357.771	449.444
101.98	28.2843	360.555
320.624	178.885	216.333
156.205	126.491	269.072
360.555	56.5685	203.961
252.982	659.697	300
349.857	228.035	295.296
188.68	144.222	456.946
266.833	220	1012.13
134.164	1232.23	263.059
386.264	332.866	84.8528
228.035	205.913	196.977
509.902	145.602	840.952
240.832	1379.28	449.444
80	407.922	72.111
141.421	1353.51	328.024
120	220.907	1283.9
188.68	580	89.4427
89.4427	662.722	681.175
82.4621	933.809	453.431
100	444.072	300.666
178.885	704.557	140
121.655	564.624	266.833
170.88	640.312	128.062
335.261	440.454	156.205
523.45	134.164	134.164
357.771	601.332	141.421
384.187	172.047	82.4621
357.771	233.238	178.885
144.222	404.969	560.357
172.047	523.45	200.998
200	786.384	266.833
425.206	342.345	460.435
208.806	340	184.391
291.204	80	340
212.603	367.696	528.015
44.7214	141.421	72.111
412.311	412.311	208.806
116.619	200	349.285
100	184.391	116.619
60	128.062	89.4427
184.391	247.386	260
200.998	215.407	100
141.421	354.401	240.832
140	184.391	205.913
100	223.607	63.2456
100	89.4427	268.328
156.205	240.832	344.093
456.07	282.843	349.285
240.832	116.619	396.989
250.599	223.607	20
254.558	189.737	320.624
277.849	80	286.356
681.175	44.7214	254.558
188.68	277.849	63.2456
28.2843	412.311	362.215
126.491	1552.42	957.079
310.483	252.982	72.111
116.619	411.825	205.913
200	101.98	40
63.2456	89.4427	72.111
100	63.2456	107.703
80	500	89.4427
189.737	220	120
427.551	107.703	100
212.603	223.607	297.321
272.029	184.391	84.8528
181.108	84.8528	116.619
20	126.491	180
121.655	240	100
82.4621	254.558	178.885
63.2456	617.414	423.792
156.205	483.735	247.386
107.703	549.181	44.7214
288.444	228.035	121.655
254.558	313.05	72.111
144.222	367.696	360.555
121.655	551.725	386.264
164.924	394.462	412.311
280.713	178.885	240.832
184.391	233.238	107.703
20	392.938	404.475
212.603	63.2456	1890.82
260.768	72.111	121.655
161.245	360.555	260
302.655	82.4621	223.607
200	203.961	120
447.214	233.238	100
332.866	200.998	216.333
80	44.7214	63.2456
220.907	220	0
116.619	189.737	212.603
266.833	241.661	243.311
72.111	169.706	288.444
178.885	223.607	44.7214
89.4427	120	145.602
100	72.111	325.576
268.328	56.5685	234.094
56.5685	460.435	442.719
121.655	101.98	439.09
113.137	200.998	277.849
272.029	470.744	312.41
394.462	286.356	447.214
228.035	89.4427	410.366
121.655	141.421	349.285
304.631	233.238	250.599
161.245	84.8528	60
145.602	140	260
121.655	116.619	164.924
152.315	526.118	223.607
320.624	197.99	256.125
128.062	200	252.982
356.09	372.022	144.222
134.164	412.311	367.151
396.989	620.322	223.607
101.98	880.227	480.833
134.164	100	60
325.576	784.092	100
63.2456	252.982	100
243.311	379.473	367.696
89.4427	40	44.7214
134.164	40	196.977
332.866	626.418	107.703
223.607	180	216.333
82.4621	113.137	340.588
72.111	791.202	145.602
277.849	161.245	116.619
349.285	184.391	200
223.607	244.131	220.907
184.391	100	164.924
228.035	189.737	212.603
545.894	382.099	228.035
430.813	121.655	250.599
240	286.356	277.849
89.4427	128.062	349.285
356.09	161.245	56.5685
126.491	144.222	197.99
128.062	240.832	116.619
549.181	156.205	184.391
519.23	304.631	126.491
1069.77	278.568	360.555
704.557	141.421	342.345
1063.2	172.047	0
360.555	197.99	100
1086.83	519.23	583.095
1233.69	367.696	240
1556.66	140	145.602
208.806	349.285	269.072
84.8528	89.4427	220.907
240.832	63.2456	63.2456
63.2456	134.164	145.602
401.995	240.832	134.164
141.421	56.5685	272.029
340.588	200.998	304.631
208.806	228.035	268.328
60	215.407	170.88
100	89.4427	44.7214
382.099	72.111	297.321
384.187	161.245	188.68
20	200.998	44.7214
145.602	565.685	384.708
82.4621	233.238	120
215.407	205.913	164.924
444.072	20	272.029
342.345	44.7214	141.421
107.703	28.2843	82.4621
184.391	411.825	286.356
234.094	205.913	178.885
82.4621	128.062	304.631
480.833	60	340.588
302.655	215.407	300
573.062	80	514.198
184.391	228.035	82.4621
63.2456	44.7214	113.137
141.421	156.205	145.602
282.843	260.768	184.391
384.187	250.599	215.407
282.843	184.391	203.961
947.629	430.813	20
200	241.661	184.391
240.832	316.228	223.607
699.714	744.312	341.76
212.603	164.924	260.768
200	286.356	56.5685
364.966	660.303	915.86
212.603	768.375	116.619
240.832	189.737	752.861
240.832	164.924	786.384
205.913	814.371	252.982
63.2456	101.98	640.312
126.491	113.137	320.624
184.391	63.2456	475.395
340.588	438.634	228.035
44.7214	411.825	263.059
516.14	40	549.181
107.703	1433.88	349.857
126.491	400.5	602.993
63.2456	313.05	989.949
216.333	72.111	543.323
243.311	744.312	523.45
128.062	216.333	505.964
302.655	243.311	436.807
353.836	608.276	181.108
89.4427	386.264	260.768
101.98	304.631	696.563
260	958.541	588.218
295.296	831.865	700
461.736	184.391	234.094
1922.08	360.555	529.528
240.832	152.315	322.49
233.238	228.035	569.21
233.238	1104.36	652.993
325.576	341.76	440.454
84.8528	322.49	144.222
404.969	208.806	223.607
144.222	178.885	200
208.806	116.619	44.7214
297.321	297.321	215.407
234.094	189.737	128.062
152.315	243.311	220.907
196.977	401.995	386.264
101.98	484.149	362.215
320	379.473	516.14
82.4621	484.149	0
223.607	528.015	834.506
134.164	532.541	304.631
134.164	266.833	456.07
126.491	244.131	382.099
260.768	340	420.476
44.7214	322.49	472.017
169.706	72.111	82.4621
379.473	63.2456	690.797
263.059	188.68	689.638
156.205	341.76	494.773
428.019	101.98	266.833
328.024	116.619	621.289
252.982	356.09	354.401
223.607	233.238	678.823
393.954	260.768	161.245
134.164	353.836	456.508
223.607	188.68	145.602
356.09	260.768	396.989
116.619	100	483.322
280.713	297.321	523.45
260	244.131	82.4621
152.315	141.421	241.661
295.296	367.151	184.391
475.395	268.328	243.311
436.807	28.2843	364.966
349.285	200	254.558
121.655	447.214	254.558
100	601.664	145.602
178.885	60	291.204
401.995	288.444	594.643
72.111	332.866	200.998
60	116.619	260
208.806	121.655	272.029
161.245	325.576	128.062
184.391	280	684.69
305.287	272.029	44.7214
107.703	305.287	240.832
82.4621	284.253	384.708
152.315	284.253	63.2456
212.603	220.907	215.407
116.619	44.7214	141.421
107.703	243.311	243.311
340.588	428.019	84.8528
240	488.262	528.394
107.703	332.866	353.836
89.4427	735.391	196.977
63.2456	0	203.961
82.4621	28.2843	322.49
20	40	260.768
339.411	278.568	141.421
40	316.228	40
223.607	278.568	89.4427
234.094	72.111	101.98
89.4427	349.285	28.2843
305.941	384.708	178.885
196.977	313.05	196.977
172.047	89.4427	247.386
215.407	101.98	145.602
101.98	297.321	504.777
161.245	404.475	441.814
56.5685	116.619	160
278.568	107.703	63.2456
557.853	100	63.2456
216.333	134.164	269.072
386.264	256.125	509.902
82.4621	263.059	349.285
344.093	208.806	412.311
170.88	44.7214	208.806
181.108	116.619	233.238
400	322.49	56.5685
63.2456	152.315	268.328
126.491	322.49	484.149
280	335.261	145.602
178.885	240	164.924
20	100	89.4427
84.8528	268.328	203.961
751.532	386.264	493.964
161.245	184.391	100
340.588	288.444	260.768
263.059	184.391	63.2456
160	180	121.655
172.047	134.164	121.655
322.49	263.059	100
184.391	331.059	145.602
266.833	672.309	291.204
141.421	500	28.2843
312.41	382.099	116.619
100	107.703	560.357
241.661	325.576	722.496
340	386.264	181.108
120	588.218	483.735
128.062	263.059	304.631
436.807	181.108	184.391
382.099	461.736	60
156.205	785.875	546.26
356.09	152.315	228.035
196.977	172.047	724.707
444.072	388.33	89.4427
188.68	475.395	816.088
181.108	250.599	545.894
100	645.6	590.593
240.832	593.633	931.45
116.619	1423.94	1342.39
528.015	1115.71	121.655
984.886	1565.25	1746.42
1132.08	1538.05	1722.56
742.428	367.151	496.79
814.371	885.664	965.401
260	291.204	228.035
689.638	84.8528	205.913
277.849	449.444	121.655
656.049	63.2456	452.548
529.528	134.164	286.356
583.095	244.131	128.062
729.932	156.205	189.737
300	116.619	345.254
600.333	120	208.806
1080	156.205	116.619
703.42	169.706	107.703
524.976	178.885	170.88
302.655	161.245	481.664
679.117	664.831	699.714
316.228	592.284	930.591
613.514	72.111	340
189.737	89.4427	297.321
728.011	721.11	1000.8
266.833	483.735	784.092
401.995	223.607	1161.03
302.655	377.359	888.144
181.108	1495.86	923.472
172.047	668.431	438.634
340	493.964	244.131
362.215	141.421	252.982
116.619	72.111	885.438
28.2843	493.964	721.11
82.4621	566.392	850.412
160	63.2456	843.09
160	388.33	528.015
440.454	156.205	823.65
28.2843	178.885	421.9
373.631	300	572.713
316.228	250.599	1020.78
484.149	396.989	902.441
200.998	484.149	101.98
144.222	576.888	1252.52
644.05	223.607	223.607
223.607	843.801	161.245
568.507	340.588	1428.99
56.5685	305.941	212.603
141.421	141.421	247.386
609.262	256.125	300
826.075	172.047	200.998
220	316.228	404.475
252.982	208.806	316.228
694.262	243.311	116.619
152.315	360.555	215.407
612.209	200.998	1061.7
441.814	263.059	144.222
260	377.359	223.607
100	260	400
384.187	772.01	1100.55
164.924	101.98	423.792
223.607	417.612	254.558
451.221	563.205	975.91
505.964	824.621	607.289
203.961	401.995	594.643
184.391	832.586	992.975
161.245	100	305.287
144.222	247.386	164.924
134.164	847.585	1151.35
126.491	233.238	63.2456
145.602	865.563	724.707
44.7214	474.131	480.416
331.059	331.059	577.235
342.345	1456.71	1296.3
447.214	178.885	234.094
247.386	1229.31	1145.43
89.4427	840.238	277.849
349.857	529.528	809.938
313.05	228.035	407.922
63.2456	400.5	506.36
375.766	626.099	475.395
344.093	444.072	393.954
291.204	393.954	420
260	280	438.634
161.245	89.4427	82.4621
107.703	480.416	557.853
72.111	379.473	116.619
203.961	282.843	28.2843
44.7214	644.981	740
121.655	243.311	268.328
286.356	316.228	664.831
316.228	742.159	568.859
228.035	800.5	628.013
160	441.814	416.173
203.961	89.4427	379.473
72.111	1061.51	635.295
240.832	411.825	656.049
40	250.599	456.07
360.555	342.345	349.285
244.131	282.843	556.058
170.88	44.7214	286.356
107.703	128.062	427.551
228.035	340.588	200.998
379.473	449.444	144.222
266.833	295.296	461.736
100	744.043	252.982
40	659.697	223.607
134.164	820.975	28.2843
116.619	280.713	665.733
178.885	400	160
368.782	411.825	887.694
228.035	169.706	297.321
286.356	260.768	220.907
[truncated: 10,656 more rows]

## Sheet: Fig. 2D
Sigma_z	Sigma_r
0.817673	3.37754
1.40513	3.31233
3.04074	2.36838
1.74219	1.64276
1.01331	4.4339
1.19774	3.49115
2.87094	2.5465
1.12129	7.92004
0.742436	3.95409
0.562551	1.38272
0.699829	1.9802
0.878123	4.03174
1.69194	2.63368
1.10985	2.26911
1.24485	4.17095
1.13174	5.47373
1.1338	2.0771
0.924549	3.51718
1.83839	2.15748
1.78422	4.04148
1.20364	4.44257
1.29091	3.1635
0.778246	4.19756
3.10165	2.50007
0.833136	2.21172
3.26257	3.09752
0.560252	3.2627
1.25829	4.771
0.732959	2.62828
1.49296	3.48212
0.90206	4.23997
1.36091	3.54355
0.707781	3.89183
1.25366	3.81018
1.05175	2.90688
1.1745	4.75524
2.05996	5.26153
0.90271	2.32611
1.20982	1.939
2.63057	2.48434
0.511954	3.98033
2.29622	3.47757
3.32966	3.9211
1.50156	2.61168
0.592301	5.02626
3.50361	3.06175
3.07332	5.68188
0.921902	3.0681
0.511094	3.02397
1.9116	3.44043
1.31828	2.93086
2.54406	5.07297
1.28485	7.11676
2.50642	2.36686
1.00786	2.2115
0.51341	1.45111
0.532671	1.75817
1.46952	2.44783
1.36014	6.53764
2.25947	4.30767
2.11692	2.78047
1.01283	7.37088
0.989948	2.63543
0.909128	5.02114
2.58305	6.66765
1.75848	4.88061
1.31052	4.79101
0.797225	1.83599
1.60686	1.61272
1.60832	2.99415
1.33505	3.45481
2.73271	3.84487
1.16106	6.89151
0.971348	3.35987
0.981478	2.62179
0.804365	5.13557
0.87097	2.63575
3.66419	4.2536
0.735075	2.93851
0.999672	4.76487
0.677721	2.76393
1.53501	2.61667
0.858103	3.5417
1.24879	2.43595
2.22874	3.43724
1.14137	1.33172
1.15913	2.38722
0.814006	5.07853
1.34163	2.08983
1.76491	3.82572
1.48442	2.49545
2.36598	6.08336
0.57118	2.57227
1.10997	4.87003
0.887852	5.24411
2.29217	2.21142
1.27484	4.44492
1.15617	1.4387
2.52074	3.43045
1.15124	6.67829
1.07039	2.92467
6.75113	5.47536
0.777078	1.46379
1.65215	2.52394
1.10145	5.76813
1.84581	6.11907
1.59128	6.87165
1.1546	2.7443
2.73973	8.52281
1.29158	3.41848
3.97158	5.77305
0.64155	3.54453
1.2666	3.72417
1.58825	5.53748
2.04807	3.61303
2.41443	7.24591
0.860048	5.86798
1.20849	4.38856
1.58917	6.08532
1.33859	3.40506
0.96564	2.5348
1.52694	2.5286
1.40028	2.97075
1.15822	3.00867
1.34618	3.69233
0.675114	3.1992
1.7797	3.43971
0.824104	3.31469
1.59504	3.69172
1.34076	3.44543
0.607408	3.75994
2.01126	5.36615
0.844635	4.73616
2.90782	2.13272
0.729964	5.4166
2.29039	4.2957
3.60852	3.78326
0.406199	3.89041
1.02119	3.22211
0.918526	2.62449
0.934311	5.17679
3.14603	2.96643
0.671713	3.00561
1.70442	2.60102
3.16682	2.5308
1.12028	3.56056
1.03435	1.71209
2.84558	3.95873
0.644831	3.11255
0.582062	4.83063
0.683085	2.85821
3.27639	5.04028
1.13929	2.27565
0.908801	5.04096
1.94266	1.81003
2.456	2.89954
1.27518	6.97399
1.10491	2.65047
0.985876	2.03049
0.452147	3.80528
0.686507	5.67436
0.909219	4.66356
1.55014	6.16241
1.81089	3.48295
1.04308	2.83712
0.598415	2.28841
1.76508	1.35883
1.31884	3.63309
2.61488	3.77737
1.02507	1.96344
0.729831	5.62327
2.30327	5.25256
2.51664	4.52396
0.947504	4.47062
1.23332	3.32124
4.87089	3.56923
1.09277	4.36797
1.51489	3.95292
1.40984	2.44064
3.49166	3.73224
2.34792	6.33424
0.804252	1.79404
1.43901	2.76366
1.5698	6.00164
1.74667	5.44799
0.842424	1.21228
1.28022	2.90248
0.998163	1.99557
2.61863	2.6709
1.63523	4.83733
0.636338	3.29618
2.29407	6.33137
1.12843	1.29985
0.601742	5.7184
1.46705	2.65675
1.92961	5.49812
1.42796	3.91774
0.680493	3.31967
1.48315	4.92265
1.32272	2.62654
0.765839	4.65292
1.36204	3.81273
0.770639	2.85224
0.772421	2.62646
1.97235	4.21832
1.3754	5.22135
0.985707	1.83719
1.34806	2.98517
1.13043	2.39357
1.61219	3.73123
1.18432	3.15226
1.51371	3.77656
1.61511	4.23007
0.720413	2.91482
1.30688	2.55091
1.90359	2.66495
4.17702	6.85732
1.2536	3.84587
0.690653	1.93738
1.32008	3.28019
1.61858	3.51866
1.63263	3.32125
3.19523	3.65091
0.95513	4.26154
0.593277	3.67328
1.24348	5.08487
2.66197	7.50352
1.32357	3.40458
1.68133	3.38021
1.04278	4.59426
0.601323	1.7151
1.25374	2.99675
1.49471	2.65813
1.75759	3.47859
0.854718	3.26523
0.719092	1.60855
2.3424	4.28122
0.829377	2.31521
3.05482	4.2064
2.49131	3.09982
1.61771	2.01383
1.02476	4.70934
3.2955	2.69042
3.32866	3.28735
1.63998	5.51782
1.15204	3.47368
1.22901	3.55411
0.789116	3.83757
1.01809	3.47198
1.01271	2.68838
2.0543	2.75
3.53274	3.26424
2.36992	2.93035
0.770701	1.37057
1.23313	3.27203
0.812429	3.95039
1.02385	3.99638
0.9716	4.27748
0.731151	2.49664
1.47468	4.67669
1.17763	3.25716
1.12704	4.73569
1.31095	2.52069
0.712341	1.70976
1.48247	4.48233
0.825236	3.02821
1.01039	2.26952
2.1832	3.30301
2.3143	4.63273
1.22526	1.65479
1.14402	8.23456
1.81147	3.18128
1.29391	3.39331
1.76331	2.16292
3.28991	4.79022
0.95196	2.72223
1.44205	2.79492
1.15636	1.92316
2.07801	5.86028
0.984972	3.8365
2.26119	6.86567
2.95583	8.60821
1.07191	5.42949
1.4618	3.39612
0.90071	1.8593
1.24042	3.03307
0.661929	2.6667
1.86432	2.4104
2.01887	5.02582
1.49745	2.63629
1.7126	5.641
0.692191	2.11095
0.858081	2.53775
2.45196	3.71248
1.6657	5.31016
1.45108	2.51284
0.779484	2.13974
1.64824	1.91352
1.09497	3.94593
0.461101	1.603
1.80535	6.86106
1.68365	4.43639
3.36663	3.39701
1.69869	3.04211
1.60803	5.43944
1.80927	3.30646
0.933368	7.20264
1.1688	1.76314
1.3329	2.39933
0.770201	2.29217
1.12422	6.38719
1.20577	1.69222
0.936619	3.02876
1.34806	4.22451
0.558534	1.63147
1.05542	2.06155
1.01266	3.2282
0.946858	4.7326
0.925938	2.52731
1.33935	3.93299
1.10012	2.54567
1.23468	2.45496
1.47208	4.11076
0.950698	1.88718
0.823613	6.44894
0.779035	1.80911
3.26965	3.95131
3.42485	3.41688
0.934922	3.67488
0.586877	2.60338
1.47422	0.978514
0.638888	7.61772
0.700549	3.28886
1.64993	4.19787
3.21075	9.54517
1.84263	2.26065
0.910587	1.71319
1.42136	4.44899
0.815529	1.61127
0.84063	1.61147
1.75522	7.54772
1.21195	4.52369
0.577138	4.31939
2.40399	1.93233
2.22604	2.30986
1.43897	2.79734
2.84424	3.67211
0.790338	1.61189
0.57007	2.6675
0.91059	6.76029
1.30028	4.08729
1.15191	3.20552
2.46227	8.28376
0.697648	3.4539
0.838453	1.96528
0.279932	7.34461
1.12497	4.44482
1.16906	1.87438
0.534354	1.48071
1.57957	8.62022
1.369	2.82421
1.41773	3.90918
1.80833	4.77631
0.238387	6.60928
1.16965	1.71696
1.2181	2.11157
0.968447	2.17676
1.2566	2.74112
2.23622	3.546
0.882624	2.0758
0.582391	4.34281
1.87056	9.91822
0.658253	2.57054
3.72088	3.32133
1.13943	2.1898
3.87593	3.7595
0.292219	7.65868
4.34383	5.33271
1.41996	6.6603
1.26056	3.02301
0.368625	3.05202
0.470764	1.72037
0.656482	1.62286
1.33702	2.74737
3.27791	5.08124
0.665802	3.26927
1.37094	3.16583
1.08312	2.04979
2.42426	2.55638
1.83537	5.78479
0.846143	1.26751
0.651341	2.03611
1.19194	3.43496
2.18822	3.08938
1.66788	2.16913
0.739452	3.29196
0.865105	3.99252
0.62776	4.57256
1.93521	2.97483
1.96741	3.9696
1.08893	4.96471
0.771523	2.80368
2.5956	2.48071
1.08185	3.48226
1.30248	2.39045
0.710768	3.34423
1.26405	3.36994
2.20839	6.66121
0.680296	2.06843
0.80135	2.27579
1.75839	3.32584
0.829449	1.20015
1.85752	3.40651
2.63594	4.55044
1.9073	3.48627
1.7488	4.08479
0.659116	2.26744
2.96724	4.48197
0.867724	1.50466
2.02484	6.70341
1.53002	4.40429
0.995646	2.84685
1.08537	5.95566
1.79514	3.34701
2.47146	3.12682
2.68168	3.57782
2.44427	2.68248
0.982751	2.22819
1.20084	4.53367
0.890959	2.94146
0.802996	2.86109
3.84765	3.48945
1.08904	1.99845
2.48318	5.80925
1.28434	4.53474
0.798852	5.77845
0.862767	1.32812
1.79983	2.58077
1.11147	8.63952
1.676	2.97851
0.613015	4.18479
1.15008	6.85534
1.51361	4.04765
2.0453	2.31893
0.710797	1.97872
1.44738	3.97452
0.696408	1.48939
1.53595	4.87472
0.70343	4.59407
0.727754	2.18668
0.44543	1.6239
0.689823	1.86925
0.566913	2.4153
1.33696	4.6095
0.79714	1.92339
1.08016	1.98742
0.448931	1.65529
1.1597	1.57942
1.10007	2.51226
1.19599	3.22253
1.40202	3.31523
1.94792	4.03009
1.9074	5.63298
1.1796	1.35831
1.10691	2.05997
1.93604	8.58093
0.967395	2.41612
0.650894	2.80317
1.20558	2.01501
0.842813	1.70629
0.878797	1.32103
1.52877	6.75451
0.911022	1.67384
1.14867	1.7451
0.76073	5.5872
1.04659	2.43845
0.596694	1.56419
1.33855	5.92094
1.5377	2.31936
1.67981	2.9947
1.69908	3.02841
1.23278	2.24972
2.58006	3.5274
1.75561	6.06593
2.11525	2.30658
0.984103	3.47781
1.33992	3.70758
2.72137	3.20897
0.440921	3.43484
0.709538	1.23314
0.914874	3.44582
0.870043	1.92832
0.659114	3.02929
1.8768	2.9964
0.791822	1.89615
2.57181	7.26215
0.930801	2.99328
3.89324	3.82127
0.763922	3.92719
1.18463	3.48503
4.12399	5.7937
1.0636	2.41778
0.765485	2.8984
1.86376	2.91983
1.02671	2.80236
1.37839	3.10449
0.751414	2.03495
0.522222	11.4786
0.362906	2.50374
0.872048	2.52482
1.4135	2.59865
1.02161	1.48175
0.947083	2.91195
1.29592	3.05864
3.68165	6.21559
0.847263	3.54573
0.858152	3.32615
1.57059	2.8438
1.02764	5.76526
1.30478	4.14152
1.47905	3.58475
0.615919	1.96608
0.461546	6.42637
1.22143	1.55473
1.09144	2.03892
1.45837	2.78936
0.860062	1.80458
1.43445	2.19198
1.01736	2.04246
1.57921	3.87559
2.82843	5.84869
2.01684	3.0031
0.767743	7.92579
1.70377	7.98616
0.62739	4.07821
0.976776	3.76092
0.682618	4.33013
1.78522	3.04051
0.717303	4.49329
1.15189	5.08951
1.72676	2.37516
1.13245	5.4059
2.01905	3.89956
0.798934	10.5595
0.73083	1.22882
1.11707	3.36248
1.26958	2.32115
2.13128	4.26542
0.455962	1.34088
3.22708	3.67572
2.25853	4.58594
1.24686	3.49217
1.79678	2.48927
1.3628	2.89798
2.15796	2.60548
1.05506	2.31371
1.36847	4.41409
2.62542	3.30961
0.642046	4.33878
0.54726	1.21967
0.698141	1.9877
0.917311	1.87068
0.631587	2.30724
1.13698	3.74847
2.46159	4.96114
0.474988	3.92167
1.51566	2.32012
1.70703	8.0853
0.739691	2.28422
0.619133	1.13089
0.786657	1.82705
0.887587	2.5684
0.743531	1.65079
0.961888	2.29845
2.01371	4.8637
1.16117	3.6726
0.6972	2.58234
1.6887	6.68464
1.4191	2.89783
0.71049	5.78838
1.54497	6.71339
1.04361	2.11412
1.46027	2.13374
0.595791	1.93294
1.32556	5.83319
1.56291	3.00192
3.94724	3.93976
1.90052	4.57765
1.06082	2.11642
1.47496	6.50001
0.494433	3.65551
0.925247	2.61572
0.751018	2.57546
1.65427	3.00916
1.44748	3.9754
0.997537	3.51673
0.962805	8.71608
0.947448	2.48714
1.42221	6.01596
1.12138	6.39925
0.732851	3.63102
2.3813	4.20144
0.759882	3.43196
0.92238	2.3046
0.996625	3.64333
1.19012	4.26911
1.17594	4.42159
2.12115	2.57276
0.869126	3.61203
1.85197	2.96215
0.899511	2.04222
0.882062	2.61055
1.49919	6.40428
1.87209	2.24922
2.40569	3.47096
1.351	3.73475
1.77288	2.29684
1.01818	3.10204
0.878873	1.19689
0.67791	2.83678
0.711015	1.72204
0.984852	10.5191
0.766587	2.1379
1.11338	1.7738
0.605564	4.25135
0.896846	2.18121
0.846501	5.34936
1.01179	1.31798
0.58748	1.17141
0.594137	0.84477
2.62721	3.3676
0.598436	1.4917
1.11025	2.76373
0.948491	1.71477
1.32588	4.89399
1.03323	4.50696
1.34377	4.04186
2.05869	5.10708
1.17118	2.42654
0.990298	4.71108
1.15717	3.2836
1.74147	2.43322
0.677369	1.13789
2.20787	7.6497
0.810209	4.03157
2.17401	2.24218
1.94115	3.79722
0.672013	3.13197
1.22186	4.58573
1.35996	3.87505
1.6434	3.40372
0.803686	4.51917
2.87121	2.15913
1.26586	4.2937
2.41864	2.68077
0.569045	1.27341
1.32798	3.17078
0.707432	2.63286
2.1615	3.66898
1.69393	2.68974
1.20819	6.02276
1.18138	4.39533
1.87146	2.39376
0.940299	6.33602
0.601481	2.06747
0.486781	2.18928
1.69141	3.93492
0.198976	0.768239
0.638504	1.84278
1.4005	4.94338
2.33027	4.01736
1.2245	3.45714
0.641306	4.09739
1.29211	3.53846
0.586883	2.2288
1.77312	4.15713
0.314215	2.49396
0.930444	3.31177
0.567787	2.22353
0.979708	3.12738
1.71005	2.78622
2.49139	3.07517
0.865786	2.65449
2.04688	7.28957
0.984543	4.84585
1.34837	2.40744
0.563067	4.52251
0.817931	1.98052
1.30748	2.86928
3.26609	6.01277
0.788687	3.0605
0.952346	1.34814
1.41125	3.79814
0.788811	2.07515
1.43365	4.49484
1.68793	3.47693
3.09066	5.39014
0.66522	2.19148
0.865757	3.97105
1.8374	4.2998
0.699249	1.49197
1.59062	2.31971
0.949152	1.56378
2.1322	8.61898
1.38866	2.59499
1.76137	2.29269
0.918087	3.16555
0.657801	1.47752
1.58441	2.97172
1.02724	4.74006
3.57899	5.04038
1.98636	2.34302
2.40743	2.16093
1.41928	6.6182
2.20202	1.99464
2.4575	2.71068
1.63745	3.13017
0.678321	5.36061
1.33274	5.81507
1.37578	4.15239
2.66084	4.68172
0.99798	4.13941
1.13482	3.08423
0.839152	9.21369
0.821451	1.48204
1.45876	3.65431
1.69392	4.40346
0.72304	1.2243
0.81	2.21973
0.562404	1.45826
2.19004	4.5297
1.04767	2.98328
1.3198	2.50109
0.79061	5.04127
1.20618	1.58655
1.34323	2.19393
0.720768	2.62146
1.0661	5.87647
0.875039	3.87255
0.8662	3.25556
2.22952	4.12617
1.09199	2.83675
1.42082	6.28992
1.40457	3.63834
1.3568	2.49645
1.21905	2.81744
0.71066	7.92879
1.99604	4.53475
1.18138	2.26289
0.667655	5.63206
0.818976	2.88025
1.62373	3.28375
3.72187	5.58669
0.664573	1.88912
0.652601	2.1068
1.06131	3.7437
0.759265	1.86091
0.696365	1.8768
0.936981	2.47392
3.82533	4.37422
2.58564	3.66462
2.19868	2.47675
3.06562	5.94724
0.756757	2.51585
1.50885	2.21506
2.12493	6.43654
0.577749	2.79623
1.62032	2.02193
0.63122	3.74918
0.878191	3.02548
1.73465	2.32219
1.86273	4.83614
1.9164	3.40741
1.10323	2.13184
1.06553	6.1086
2.1007	2.20897
1.12838	1.81276
0.748809	2.76778
2.20457	6.07281
0.838949	1.36283
1.24238	5.11766
3.03893	3.22163
1.54307	2.91635
0.521474	1.29294
2.00144	6.93789
1.54407	13.1241
1.24473	1.60274
1.47726	2.76834
1.13973	1.9216
1.17417	2.64379
0.70604	2.66322
3.47525	3.44853
0.833286	1.97063
1.26903	2.61996
1.28701	2.36143
0.777335	1.88423
1.24244	1.86828
1.20763	7.25887
1.1191	4.44325
2.56196	3.94697
0.765554	5.02669
0.968756	3.46598
1.70331	3.05481
0.837141	4.75399
1.48229	2.69659
0.992893	3.47771
0.895084	2.55796
0.695096	3.22128
0.94467	3.18572
2.28708	4.14955
0.945617	4.19909
1.33396	2.47367
0.64815	1.21211
6.30261	6.01444
0.85754	4.61833
0.44546	4.45538
0.600985	2.24827
1.40674	2.05389
1.06072	3.60753
2.10088	1.94072
1.18845	2.36411
2.1822	5.28706
1.43598	2.53177
0.839623	2.07132
0.482468	0.899047
2.66461	2.53548
2.01563	4.74353
1.18985	3.78141
0.824933	1.33697
1.40764	2.3593
2.24803	2.12819
0.839019	2.47035
0.926835	2.4314
1.59164	7.78253
0.548445	1.65923
0.937072	4.44386
1.02462	3.51257
1.38181	2.38903
0.719048	2.1102
1.39821	4.35943
2.01167	3.7903
1.52206	3.66991
1.84187	3.65382
4.48704	5.30434
1.00409	3.43776
1.81308	2.63341
1.41683	2.13631
1.50349	5.24375
2.74732	6.53065
2.62732	5.27717
1.09555	3.03397
1.31265	4.58592
1.06455	2.22354
0.567786	1.56276
1.43291	2.08257
0.716927	3.72036
1.28602	2.19173
0.884668	2.34576
1.55254	4.60762
2.50502	8.02456
0.695837	2.43844
1.36792	2.98334
0.644854	1.21301
2.44925	2.2132
0.909764	3.8739
2.07734	2.16451
0.573813	1.75906
1.07447	3.17615
1.48708	4.39375
1.99622	4.30082
1.114	2.00419
0.583977	1.27859
0.794154	1.21386
1.7026	3.4452
1.85183	4.48319
1.6309	3.57452
0.645193	1.6255
0.75167	1.3125
0.826889	5.06014
0.604344	3.31597
0.849897	2.18913
0.46624	7.52734
0.8906	1.65883
0.698848	1.84133
0.880963	4.86581
1.23279	3.54004
0.898323	1.93604
1.10367	5.62458
2.27383	3.2539
0.732982	3.52409
0.909997	7.37748
1.76143	4.93537
0.752795	3.53574
0.391247	2.29098
4.41755	5.87749
2.22048	3.42142
1.85444	4.51252
1.28699	4.32405
1.82545	3.66226
0.925705	1.7847
0.759796	2.76834
1.69948	2.03487
1.86728	3.22995
2.85334	3.64987
0.815162	8.58904
0.675191	1.53681
1.96707	6.59567
1.36708	5.96335
1.30641	2.73731
0.872007	1.83632
1.85743	2.03927
0.888018	1.85742
1.8624	3.73112
1.30194	2.34193
1.90707	4.03484
2.01557	4.32004
1.76447	2.44007
0.809233	1.54983
1.4524	2.42139
0.551769	5.60321
0.95584	2.42947
0.684054	1.52715
0.969328	3.74263
0.929414	6.4674
2.64101	3.88897
1.22516	2.83225
0.855946	1.43232
2.33319	4.77851
2.66761	6.649
2.14217	3.69879
0.0714099	3.78408
0.350176	7.00971
2.88341	7.1705
1.63982	6.28253
1.54614	3.82634
1.2422	4.34812
1.23316	8.77219
0.905201	4.09383
0.733862	2.92421
1.77945	2.93035
2.1136	1.55918
0.682534	1.54502
1.50336	2.3091
0.604213	4.21097
0.616198	2.01712
0.98307	2.93655
2.05189	2.29603
0.936777	5.43896
2.577	4.64193
1.4224	3.39723
2.71663	3.63965
0.795639	3.60247
1.95076	2.57844
0.746699	2.37396
1.23521	4.12842
0.957216	2.32307
1.91326	2.50878
3.04648	4.90964
0.89305	3.41147
0.741388	3.64214
0.723344	3.36142
2.07269	3.92773
1.22061	2.44462
3.01526	6.43591
1.30351	5.54986
1.15352	2.48663
0.445673	0.951107
1.56932	4.76301
1.36308	2.6332
0.953736	2.1084
1.7394	4.1044
1.48821	7.14143
1.79296	2.03905
1.10975	3.00272
1.04875	2.97877
0.657134	1.42848
1.85143	6.35427
3.16098	7.71405
0.559491	2.13971
1.61684	2.37309
0.834456	2.202
0.704447	3.41942
0.806618	3.68827
0.712174	4.90351
3.54904	3.99775
0.75643	1.38568
1.29455	4.9567
0.61425	2.4246
0.654455	3.28206
2.0461	3.73626
1.07586	3.11669
1.45391	5.52254
1.0428	3.46093
1.39162	4.80951
0.831793	3.1095
2.30015	5.65243
0.939061	4.13596
0.940968	3.55699
0.849086	7.51591
1.74323	4.36622
0.740801	2.03475
1.27388	5.86281
0.953037	1.98951
0.805391	4.02695
0.639027	1.30045
1.39845	3.96812
0.947051	7.31247
0.668129	4.21806
0.797313	4.59956
2.62166	3.73955
2.77207	4.73437
0.889438	2.06277
0.742318	1.38005
4.23199	2.32341
1.37116	3.61901
0.761472	3.1239
1.57732	2.77506
0.552756	6.25908
1.02887	2.66606
1.14417	2.71078
0.646429	1.95779
0.603668	5.04108
0.886279	4.68322
4.87032	7.91583
1.32957	2.89499
2.056	2.87775
1.3285	5.19432
1.06258	2.91657
3.34661	5.34864
0.962556	1.47884
1.19814	3.64152
1.38766	8.81617
0.692786	2.57256
1.15238	3.20882
0.80725	4.1851
1.21055	1.91493
1.20805	2.72947
2.31476	4.1574
0.20686	6.00952
0.97835	1.8233
0.789435	3.06029
0.716124	3.1317
1.43264	2.44486
0.87586	2.47723
2.20414	4.43506
0.992664	4.59968
1.12219	2.5823
0.863528	2.82067
0.755701	1.95947
0.88476	3.00778
1.77419	2.41238
1.52874	4.64479
1.05591	5.04591
1.88451	2.19775
1.23108	1.94731
0.775481	3.43677
1.34666	5.66155
1.93075	4.1015
1.23667	1.9808
0.586911	1.56778
1.50487	4.30569
1.12051	2.52786
0.695543	1.46193
1.24255	4.16546
0.737106	6.33775
0.999181	4.41685
0.576287	10.316
1.6649	2.38317
1.04423	3.47905
2.33993	2.86109
3.32865	4.04848
1.4084	2.95933
2.06757	2.71165
1.70381	5.0422
1.3385	6.14953
2.2908	4.1517
1.02598	2.30281
0.836068	1.96688
2.59764	6.08862
2.10434	6.86714
4.81413	8.25919
0.448386	2.67135
1.19785	5.13897
2.64755	2.88462
1.06953	2.06653
4.13636	4.56159
0.680607	2.10251
1.79896	3.12697
0.844316	2.19316
0.423212	8.24207
0.738707	2.48719
1.33486	3.00203
0.658138	1.37246
1.15586	1.77551
1.83217	6.78313
1.66227	4.04174
0.993056	5.55047
1.82149	2.87828
2.26827	3.53031
1.34634	1.10528
0.806585	2.63351
1.23239	5.19795
0.820689	3.14097
0.697077	3.44697
3.48141	1.79984
0.904901	1.38585
0.984614	1.91619
0.652183	1.85186
2.42513	3.89657
2.87118	3.50233
2.60841	3.02343
1.03284	3.00603
5.18182	3.18585
0.179498	4.08944
1.04046	7.70466
1.16048	5.54878
1.7039	3.86768
0.859745	2.11578
0.701109	2.02573
2.14036	2.52948
0.909252	2.73552
1.14714	3.86421
1.00971	5.10032
1.14584	2.442
3.16514	4.85399
0.955063	2.09557
2.11621	4.84545
1.7852	3.20456
2.41161	3.51527
1.28324	2.04938
1.2279	3.26781
1.7244	8.1623
0.796958	1.65415
1.61126	3.6236
2.50818	8.8494
0.805298	1.61823
0.645154	1.58096
1.94251	2.85637
0.819033	3.49783
1.2765	2.4768
1.26853	3.51471
2.35514	6.95556
1.03626	1.65235
0.854377	3.51509
3.74803	3.85275
1.05204	4.84755
0.410067	1.43736
1.99239	5.00477
1.06149	5.10636
2.34991	6.27432
1.72053	2.67253
0.878334	3.23076
1.94796	3.30377
0.595682	2.79528
0.90512	2.62354
0.986918	2.54513
0.971081	12.044
0.794532	2.39488
1.61173	3.8126
0.988207	2.20918
2.24814	7.58178
0.88384	2.32185
0.949488	2.51756
0.402899	4.3666
0.746201	4.92711
0.927246	4.10858
0.345544	5.79959
0.622727	1.21572
1.11135	2.28583
1.14388	3.84445
1.10699	3.30185
1.49569	4.65904
3.61135	5.90262
1.93294	6.3665
1.1699	6.40286
2.21336	5.879
0.838515	3.47278
1.57516	1.82008
0.944446	2.8636
1.40048	4.83303
0.696607	7.10844
1.40515	4.70729
1.3918	2.15174
0.682665	3.10737
1.28405	4.20968
1.25122	4.08156
1.34769	4.40413
1.19092	3.56457
1.188	3.46403
1.30714	1.96589
1.66218	3.07361
1.35885	1.39936
1.62567	3.44086
1.08052	2.84331
0.990481	4.20841
1.56465	5.83992
2.99641	4.60775
1.20588	2.30641
1.36887	2.23673
5.06293	5.06112
1.68907	3.14352
1.78162	2.84825
1.32283	1.95558
1.63451	3.06907
2.6423	2.48535
2.56676	2.99275
2.86048	4.90943
1.49845	2.53126
1.81412	3.75105
0.520047	1.38859
1.7513	2.76256
0.508477	6.14184
2.53365	7.87243
1.16358	3.09536
1.06566	2.22787
1.31592	2.85035
0.622649	1.62376
0.727639	1.37339
1.00096	2.45606
0.731384	1.59484
0.563713	1.56299
1.61259	3.51822
1.56365	4.91005
1.07011	2.29795
3.33383	3.01458
3.09931	2.46135
1.08461	3.36545
2.43941	4.02268
1.35824	2.86365
1.14797	3.6665
0.644755	2.263
0.589703	2.10239
1.04731	3.42973
0.838499	2.6628
2.87335	4.62899
1.11506	4.72817
1.31943	3.36285
3.36957	8.80454
0.790133	3.72248
1.00662	2.10726
0.499965	1.21744
0.944352	2.9673
1.35659	4.69591
0.910973	1.39591
2.58233	2.92782
2.32125	5.32995
0.697154	2.24627
0.748157	8.50891
0.773106	2.12624
0.513209	3.18576
0.649894	2.52804
1.08801	1.8075
1.37895	2.46008
3.16753	3.13601
0.815529	1.99868
0.738969	2.98729
1.19109	3.19953
0.656695	1.67284
1.61929	2.34411
0.629592	4.99758
0.678235	1.2676
0.708944	1.84988
1.82311	9.96496
1.29393	1.57055
1.00767	2.68467
0.810589	3.42552
0.822433	2.05866
2.08776	2.2824
0.853031	2.80275
0.651291	2.36979
0.811953	2.49369
0.817425	1.23104
1.4432	3.33027
1.03985	2.06244
1.50974	4.76114
3.22183	3.54835
0.950054	1.25143
1.11985	2.91961
1.75382	5.67766
1.61164	4.72528
1.8369	3.73348
1.92714	3.71384
0.960001	1.8597
0.908471	2.58038
1.33528	3.38842
1.20745	4.54884
0.451216	1.21125
0.625144	2.88669
1.23638	3.25502
1.35058	3.23843
1.03143	3.62047
0.774348	3.41777
1.20694	2.22248
2.29992	3.32328
0.423226	4.47237
0.861743	1.87479
0.609577	1.79332
0.579172	1.70589
1.1717	3.68107
1.59491	2.31351
0.941516	3.99827
0.896195	7.63639
1.13808	3.84477
2.90034	5.89946
1.10468	3.30126
0.568703	1.16295
3.32036	4.6249
0.827493	4.38999
0.824691	2.43061
1.33046	3.10427
2.44051	2.24245
0.699414	4.02829
1.53959	11.0543
1.72867	10.4272
1.01925	2.04187
1.6871	4.60436
1.84316	1.88414
1.24045	1.8475
0.988485	4.06596
1.05954	2.60504
2.02788	5.81119
0.774088	1.40142
1.51552	2.4477
1.0908	2.03717
1.09768	2.8359
2.2595	1.53662
1.22407	2.93132
1.0981	1.45145
1.46041	3.72467
1.70632	2.93831
1.97439	6.81536
1.13232	5.53885
1.91591	2.68162
0.537217	3.84437
1.04581	2.73238
1.15385	1.32381
0.75729	2.84294
1.7574	4.22869
2.8786	5.61986
0.880163	3.0477
1.52416	3.6674
1.24462	1.7587
0.774354	2.41431
3.44704	7.23886
0.926344	3.65652
1.23997	4.47001
1.22761	2.41108
2.04087	1.82598
0.637612	2.07567
0.676876	4.62984
0.631356	4.35828
1.68956	6.97755
0.729122	5.56899
1.39392	2.48201
2.40028	4.31853
2.58039	6.25187
1.30878	1.95751
1.66859	4.78999
3.0495	4.01521
2.66384	5.37964
2.82046	4.86473
4.30403	5.54926
4.15895	4.10664
0.32073	6.92709
1.30073	2.6584
1.21728	5.47508
1.23094	2.1548
1.04658	1.68435
0.735583	6.46641
1.32462	4.12081
3.05406	7.38403
1.7332	3.38914
1.24138	4.7501
0.964192	3.69033
0.884829	4.67285
0.792065	2.28159
2.12304	3.96403
0.601689	2.42991
0.687442	3.52864
2.37923	3.70325
1.78759	3.51667
0.33714	8.40439
1.23494	4.29153
0.602436	1.5512
1.71411	2.53235
0.504943	2.5761
3.83689	3.52778
2.31386	2.17412
1.29985	2.92847
1.34758	2.92802
0.992692	2.58694
1.0544	2.5979
1.06657	2.65649
1.03133	3.24913
1.27685	3.0987
1.31771	2.54143
0.566452	4.05574
1.68964	3.04477
0.580505	2.90515
1.68544	2.8398
0.921872	2.73727
1.70218	2.55621
2.43738	3.59607
2.6112	3.28931
0.867274	1.53356
2.06601	4.24302
1.47341	9.33605
0.200342	3.1085
1.64052	2.05505
0.761532	3.86602
0.424705	2.39363
0.522821	1.47225
3.38904	3.54095
0.848066	4.36216
1.37071	5.1267
1.0021	6.42611
0.433706	1.23652
1.10146	2.39533
0.413945	0.932504
0.669813	2.25531
1.92126	2.01813
0.724876	1.70417
1.89903	6.36996
0.489006	3.96566
0.959928	2.04218
3.04751	3.47033
0.202904	3.41189
0.696253	1.86147
1.28227	2.85659
1.28736	4.7709
1.15402	4.16186
1.95247	2.85826
2.013	3.75435
1.98913	3.53683
0.956112	2.80784
1.42058	2.32558
1.70201	4.94071
0.732507	4.0007
0.916086	2.13324
0.540459	1.33995
2.40708	2.66624
0.647579	2.21793
0.913656	2.8704
1.66821	2.88609
1.4408	3.79958
0.743326	1.48418
2.31277	5.78967
0.736414	2.24496
0.545729	1.37524
1.28531	3.51071
1.11732	3.84883
0.895682	2.28991
2.26561	2.47902
1.32614	2.56585
3.12429	5.01779
3.02676	5.23324
1.496	7.47089
0.742955	2.74785
0.669738	3.62514
2.3891	4.18508
1.45752	4.45813
3.02154	5.90349
1.64928	7.06019
1.62354	5.79252
0.45115	3.24488
2.21897	3.43952
1.556	3.29375
1.21111	5.08463
0.940537	6.54061
2.48904	4.3441
1.37531	3.59524
0.720726	2.66133
1.36899	3.1401
0.984263	3.43273
1.0891	4.10429
0.947047	3.99339
1.26259	3.45031
0.847537	3.19792
1.02706	2.7311
1.14638	2.38758
0.397885	0.747221
1.64637	2.32019
0.620095	4.2034
1.56196	4.15391
1.32043	3.48634
1.17997	3.50792
1.08397	2.07553
1.93412	3.72916
1.03621	1.4529
2.10117	4.33322
1.87272	1.98852
2.68558	10.4293
1.33494	2.69539
5.00755	3.86319
0.660454	1.7911
1.37124	3.22122
1.16828	2.23713
1.0576	4.26725
0.677351	10.6086
0.713112	1.43632
0.854271	5.40892
0.754599	1.50273
2.96449	6.74621
1.9393	4.13257
1.06301	2.46199
3.54442	3.73224
0.864262	2.28285
1.30478	2.8811
1.80124	6.29784
1.15558	3.28995
1.28463	3.93995
1.22795	2.94567
0.781474	2.56957
0.977624	3.47853
1.17365	3.23575
0.853154	1.89237
1.75003	3.4173
0.980651	2.90374
1.12481	4.00398
1.30829	2.96401
1.34284	3.05269
2.16437	4.10502
1.25882	3.1821
1.27819	5.25353
1.14909	5.18311
1.82794	6.32963
0.960027	1.0421
0.917301	2.95086
2.29467	3.69991
0.536239	0.937318
0.460545	0.762843
1.22411	1.73429
0.672128	1.80509
1.13606	2.41321
2.24563	6.35263
0.859971	5.70637
2.76762	3.83411
1.1738	3.2285
0.729662	5.01077
1.25022	3.71312
1.66895	2.60875
0.944126	3.83163
0.683226	3.3674
1.2118	3.51835
0.719152	2.06417
1.19008	3.84928
0.606803	2.80164
2.00384	3.55782
1.15008	2.88374
2.57618	4.29293
1.04249	2.88818
1.32676	2.199
1.1252	8.84738
0.99968	2.43952
1.9038	2.26886
1.19758	5.00431
3.08095	2.24607
3.31508	4.56505
0.89258	3.02003
1.68241	2.96438
1.6103	2.6728
1.55312	2.58518
1.31738	3.01806
1.83823	4.19494
0.918012	4.61251
1.87694	5.81561
0.65474	2.06354
1.41896	2.7981
0.77192	5.64398
2.40388	2.29154
2.64572	3.27389
1.01	3.03625
1.64215	4.07972
1.81681	2.96973
0.52072	7.53553
0.844304	1.93933
0.756495	2.25302
0.29046	6.52297
1.6146	3.17964
1.3315	3.78617
1.34083	2.76972
0.765419	3.09611
3.41468	3.50832
1.21687	8.91443
1.78758	1.89677
1.35302	5.44226
0.852596	4.63249
0.891567	3.89649
0.657622	1.70158
1.93894	4.87973
3.26912	7.70328
0.651363	2.50594
0.905954	3.05245
0.887567	3.0441
1.85624	4.48316
3.31297	3.88564
2.36126	4.08084
2.81768	6.70137
1.3602	2.20535
0.99106	3.70248
2.38544	2.41368
0.842045	3.60747
0.932704	7.0242
1.60549	2.88784
0.806621	2.95447
1.00357	3.26757
3.1106	3.16075
0.845149	1.78731
2.15249	3.73466
0.8245	3.34351
0.736776	4.53515
1.62091	2.96184
0.4337	6.57079
1.48199	3.14514
1.4432	2.46914
0.81568	3.04033
1.00084	2.80433
1.45739	2.03723
1.0634	5.94738
0.3104	6.15699
1.76761	2.6973
1.47455	5.18935
0.737791	2.24575
1.0576	1.17801
0.765844	2.6023
0.781145	1.96881
3.02645	6.98607
1.13099	2.71097
2.57371	3.43542
3.44564	4.42708
1.07327	13.854
2.46773	2.52003
1.23307	6.73872
0.721621	2.43301
0.672809	1.28959
1.46839	5.3411
1.26495	2.28969
0.957738	3.20995
1.72	3.54142
1.39052	2.16045
1.07572	3.50014
2.07004	4.91822
1.9248	3.49047
0.713559	1.34896
2.12879	2.42585
1.94341	2.97095
1.81263	4.89092
1.0769	1.62208
1.71574	2.78007
1.20606	4.29108
0.672545	2.64006
1.11712	4.63643
1.18001	2.9775
1.49664	4.11394
2.114	5.27258
1.3528	1.92145
1.89474	4.02653
0.817998	2.55399
0.650621	2.18051
0.510401	3.96211
0.873524	11.0956
0.960366	1.68037
0.734773	1.51371
1.28951	4.40737
1.1086	6.73266
1.96804	5.20539
0.970925	1.58235
0.781143	1.7536
1.67601	5.5213
1.43895	2.35815
0.996999	2.10299
0.984268	3.65325
1.45088	3.78642
0.923586	5.11362
0.521372	1.27294
0.676548	1.31401
3.05881	4.19612
1.5191	2.14491
0.692325	2.29369
0.968592	5.84053
1.75744	3.54435
1.50008	2.03375
0.730382	2.79789
2.11438	6.71525
1.0978	2.72499
1.16151	5.26229
0.811427	2.52231
1.13683	2.05867
1.43511	4.70776
1.14595	2.46518
0.801723	3.702
3.15759	3.68588
0.981291	2.12668
1.07512	2.52113
1.12638	5.02636
0.905698	2.2534
0.982851	1.90223
0.989663	10.8687
1.27684	3.25381
0.393627	1.26971
2.10149	3.19496
1.64133	6.7299
0.798978	3.55982
2.71051	3.25808
0.486669	2.41071
1.92561	4.31567
0.93713	1.94298
1.75808	6.68363
0.699651	1.52665
0.428616	0.802525
0.63583	0.904556
1.08272	3.47692
0.88089	2.44405
0.42044	2.61977
0.616566	1.11495
2.6181	3.3771
1.86078	2.4139
1.28982	4.90565
1.4503	2.48537
0.651395	2.66532
1.34826	3.12945
1.32025	4.35641
0.596695	3.83002
1.49836	3.47061
1.71977	5.41571
0.967979	2.17027
0.188368	6.68603
0.640128	2.677
1.40791	2.70455
0.526206	6.47914
1.38829	1.98904
0.69948	2.19893
0.499201	1.7656
1.37427	2.91627
1.34753	2.85191
0.819401	2.27674
1.00911	5.15671
1.65094	5.06302
2.71419	6.32512
0.780692	2.25309
1.10354	4.06103
1.45923	5.25571
1.89802	2.3579
2.05966	2.81673
0.971213	2.81184
0.851982	2.03614
0.320288	3.17211
0.86308	1.49382
1.8362	2.07756
1.90938	2.15572
1.61266	3.35554
1.03171	2.54061
1.31824	3.17426
2.44595	5.97629
0.905521	6.42201
1.34572	5.18681
0.714834	3.88305
1.92848	2.43836
1.41077	7.23696
1.58199	3.39707
1.71132	3.48082
1.84425	3.85327
3.1437	4.69228
0.907312	1.2276
0.949048	2.30375
1.40377	3.28372
1.67638	2.87526
1.20462	4.74196
0.75817	2.50225
2.27349	2.84328
0.898115	1.70638
1.40779	5.73555
0.887688	2.79043
1.19996	9.00904
3.90455	2.22212
0.967156	3.60496
1.16997	3.31563
0.921081	2.06186
1.18889	4.33115
1.81942	4.83718
0.949519	4.28099
0.877138	4.37285
2.3188	9.60007
0.900963	2.77111
1.94483	6.4203
1.40093	3.30159
2.29479	4.72643
2.89135	2.55856
1.66003	2.64959
0.653915	1.90431
0.63197	5.41114
0.668951	1.81244
1.13261	3.14802
0.763061	1.25463
3.22163	4.27571
0.894747	4.46328
1.11436	4.51174
1.31137	3.91879
1.59559	4.51119
1.57381	4.25742
0.746314	2.91836
1.10538	5.36936
0.637426	2.34212
1.57433	2.47393
2.52384	3.42853
0.533195	5.50781
1.15693	2.12857
2.47456	8.50786
0.740897	3.37807
0.392948	8.75177
2.50942	4.1142
1.86751	3.97237
1.11068	2.56666
0.63294	1.54993
1.05371	6.44846
1.70073	5.06874
1.123	3.00795
1.44384	7.20484
0.942523	3.02906
0.797849	3.2727
1.0329	2.81099
0.738931	3.38815
0.55085	1.77092
1.30641	3.15832
1.8018	2.40489
0.334361	3.98084
1.10759	4.8897
1.89605	4.20832
1.07801	5.95683
0.873848	3.13807
2.30375	4.15112
0.505338	3.84851
2.14753	2.33679
2.51709	2.98418
0.607063	7.01833
1.37583	2.51665
1.3394	4.29778
0.906818	6.07907
1.71092	4.88994
4.12383	3.63143
1.22261	2.12686
1.23881	2.76857
0.941537	2.50445
1.62291	2.43274
1.10192	2.92991
2.54547	5.39705
2.77872	7.039
1.03493	4.26319
0.601458	2.95046
0.452478	6.71516
2.0415	2.80856
0.961151	2.1452
3.45158	4.14387
1.92983	5.57958
1.56324	2.89327
0.740092	1.74172
1.16202	3.45092
0.515179	1.72294
0.812066	2.76088
1.02871	2.55282
1.16071	2.72922
2.33406	4.60791
1.89801	2.40588
1.33286	2.39147
2.29285	4.67987
2.41216	2.38211
1.43851	1.91654
1.35345	4.01421
2.39438	4.79213
0.843952	4.33111
0.919763	3.10906
0.720882	5.44758
2.65285	5.56666
1.32208	2.79526
2.13134	3.69811
1.1071	4.34751
1.05192	1.62924
1.73443	9.05414
1.10545	5.03459
0.763667	2.74237
0.892034	2.60606
1.63639	4.31869
2.89884	7.82568
3.17448	3.73014
2.07842	4.84973
0.837079	2.24328
2.3652	4.17087
2.5846	2.23713
0.817203	2.72334
0.566329	3.08215
1.23757	2.83205
2.75351	5.27848
0.921928	2.46108
2.35766	8.08631
3.03807	3.39514
1.87777	4.68808
2.25136	3.13997
0.509867	3.75708
1.05095	8.48289
0.542596	2.69085
3.21648	2.70254
1.61205	5.87406
0.867682	3.83498
1.50974	1.7764
1.32332	2.62236
1.22533	3.35542
0.841243	6.73699
0.874889	2.76306
0.957711	1.93916
0.379797	6.63896
1.43907	3.82835
0.966551	2.16133
1.55115	3.84389
1.70409	3.44893
1.64637	4.5399
1.74203	2.75454
1.2985	4.53411
0.589281	7.12325
1.76516	3.90421
1.23896	3.37546
0.863059	5.82555
4.29387	5.80585
0.729249	2.03262
0.517714	1.77383
1.26139	1.46509
0.995695	4.69317
1.79609	3.6289
2.49799	2.959
0.856814	2.04993
1.75734	3.19256
1.13621	3.98983
1.3465	4.60135
1.11317	1.59175
2.28829	2.617
2.92205	4.26086
0.551882	5.97272
0.931686	1.70608
1.64836	4.25728
0.927458	2.19081
0.479683	1.78399
0.646981	1.31249
0.517557	1.50495
1.62217	1.54155
0.990001	3.00922
1.21942	3.08588
2.09782	2.90393
0.47142	0.990291
1.19067	2.79707
1.03086	4.85795
0.835765	2.26032
3.56201	6.58137
1.17884	3.52864
0.564579	1.30393
0.968845	2.11536
1.09311	5.41387
1.27872	3.80301
0.745572	2.18149
0.986815	2.43125
0.467272	1.27555
1.35453	2.60302
1.54677	6.10894
1.19749	4.34494
1.37362	4.32229
0.345151	0.752939
0.687359	1.43062
1.02364	2.17079
2.5772	3.3101
1.69839	3.87596
0.518349	1.23314
0.433815	1.19181
4.129	4.09573
0.701796	8.50535
0.417997	0.99244
0.658687	2.4223
0.979779	4.14259
0.38407	1.28093
0.524099	1.23695
0.442713	1.02
1.04612	1.32697
0.813241	5.1808
0.689261	2.88862
0.581915	1.3025
0.568385	6.72772
0.634685	5.8914
0.666749	3.18071
0.765171	5.00038
0.976268	6.37444
3.20008	7.56316
0.753504	2.92345
2.71941	3.92055
0.299407	3.21011
1.22264	2.76282
1.50005	2.11271
0.993222	4.01598
0.994541	2.07414
2.10162	3.49956
1.11406	6.88403
0.98153	1.97492
0.924626	1.71492
[truncated: 6,704 more rows]

## Sheet: Fig. 2F
MT-ND1/MT-CO1	MT-CYB/MT-ND1	MT-CYTB/MT-CO1
68	138	61
30	231	170
148	107	61
48	62	126
118	125	58
90	297	312
38	85	100
38	43	126
467	125	238
67	157	84
75	78	139
61	137	24
88	195	165
82	93	84
73	96	46
46	106	92
73	145	20
115	193	174
132	87	61
99	21	44
149	77	110
34	109	109
51	58	137
40	53	40
69	48	122
217	106	65
226	114	93
43	125	38
48	113	123
83	50	11
100	31	27
65	97	35
53	129	498
70	75	91
65	135	284
63	44	52
81	79	156
92	39	64
41	181	89
28	138	114
53	438	573
61	46	27
55	111	544
35	126	36
86	133	160
547	230	6
76	92	42
34	78	132
144	176	202
56	49	131
49	208	164
38	22	28
86	62	138
35	230	11
152	187	171
58	73	127
158	111	69
42	47	50
83	50	139
35	73	191
74	80	19
183	47	131
93	115	486
91	193	138
35	118	45
509	161	94
75	53	17
91	58	41
179	71	102
169	16	36
104	209	75
153	177	203
20	212	181
105	204	163
147	69	107
240	116	79
48	87	64
105	108	57
50	98	55
55	84	161
64	70	107
111	19	47
39	62	48
38	250	353
60	108	91
190	190	134
36	110	202
24	130	92
56	120	50
168	63	12
103	65	66
51	145	15
56	152	94
103	211	192
55	195	151
97	52	128
121	86	30
59	179	66
16	145	43
106	66	26
141	67	10
191	115	96
90	95	68
41	86	56
60	180	207
77	69	48
56	123	92
223	105	85
57	90	67
182	163	141
175	179	149
45	105	79
52	219	61
50	86	63
100	52	48
155	518	638
172	75	160
39	40	120
94	216	127
78	86	158
91	21	60
64	142	293
91	72	125
24	172	135
48	76	38
77	100	81
74	98	158
56	97	70
138	44	23
74	120	101
46	217	91
73	126	134
171	215	213
74	53	91
86	112	109
106	199	2
52	34	41
41	523	641
43	76	95
41	106	136
65	455	590
41	203	77
65	154	89
174	139	90
161	71	160
170	139	306
43	214	101
114	244	347
151	101	110
62	88	69
130	244	63
6	170	86
64	131	40
48	88	180
175	106	190
54	62	48
43	87	519
129	170	42
45	16	70
21	49	71
170	201	85
55	128	186
150	94	45
166	102	86
154	146	141
112	230	53
30	217	161
39	125	32
44	50	72
43	20	53
123	90	66
53	105	81
87	110	82
64	102	41
131	200	164
189	66	49
152	139	148
30	130	152
161	70	158
41	213	147
78	72	49
90	36	48
91	105	25
221	176	139
109	78	512
43	259	86
31	121	46
61	102	184
145	100	117
96	110	266
104	202	150
184	40	72
221	230	131
218	131	166
73	236	67
457	213	151
86	30	81
42	55	134
40	58	53
93	207	189
78	113	270
81	51	118
6	17	75
75	222	172
27	85	119
49	169	46
40	105	79
145	121	46
26	189	37
192	83	78
80	105	71
153	124	67
60	42	107
97	132	157
247	144	152
78	27	73
187	116	244
102	83	37
58	82	523
48	45	153
158	113	69
70	107	42
46	70	100
458	429	567
82	217	242
192	523	643
45	204	167
79	180	179
36	174	138
65	56	131
56	130	35
37	32	110
36	78	133
63	23	35
43	87	18
77	74	16
69	120	67
72	110	112
132	76	60
87	191	150
238	214	19
59	211	70
87	128	498
137	84	100
82	132	300
131	98	131
13	91	163
56	74	107
89	136	107
73	57	52
44	31	28
79	524	640
40	36	32
55	69	46
131	249	352
191	112	91
143	107	112
26	123	121
128	15	36
54	147	143
78	206	202
176	165	98
34	194	185
73	144	58
116	187	134
174	137	105
139	73	40
68	178	205
9	110	116
64	37	65
224	211	140
105	93	57
40	104	59
42	88	182
461	57	46
80	208	45
146	241	34
134	61	165
70	144	137
63	57	153
186	102	191
68	54	145
253	228	7
138	95	68
45	76	110
61	180	72
140	85	31
120	116	486
101	98	150
31	112	72
13	86	88
30	80	37
181	109	216
188	34	32
62	224	146
34	251	354
44	70	45
73	49	63
74	37	116
142	97	147
130	175	82
40	212	67
41	85	58
71	74	106
145	130	102
47	137	152
9	126	235
72	77	122
75	39	57
78	63	49
32	62	132
157	146	51
5	169	141
83	121	88
149	142	145
133	122	178
138	122	79
65	234	72
234	107	104
84	130	132
126	50	19
113	55	140
75	162	138
24	84	16
154	45	31
28	57	18
47	115	129
55	164	67
78	216	35
81	78	94
84	202	162
79	95	37
61	78	111
78	184	45
122	159	93
73	133	236
85	41	53
118	206	180
141	112	122
66	179	39
133	67	38
41	150	93
93	115	484
52	96	65
65	50	94
161	239	54
82	208	192
56	99	73
99	68	52
137	169	124
27	226	255
222	58	72
58	61	20
73	125	81
45	55	160
95	100	82
36	120	39
26	57	41
153	110	74
59	245	347
56	173	78
158	71	41
51	128	172
49	60	128
71	136	27
101	100	43
160	89	74
51	130	129
159	142	150
160	36	60
100	103	48
50	232	128
68	208	48
60	109	151
66	134	242
41	154	87
40	151	93
158	145	136
146	88	67
166	132	244
52	67	111
74	156	84
101	214	156
86	127	237
70	39	40
52	67	32
99	48	188
91	141	288
180	94	167
40	126	28
71	103	102
78	85	139
137	114	36
41	99	71
62	66	34
32	127	233
74	146	294
108	42	45
146	241	344
21	206	185
41	144	294
95	295	313
49	113	106
137	80	152
30	41	36
4	83	65
4	111	128
65	117	73
16	201	238
33	161	144
11	52	52
9	23	56
5	292	314
66	87	176
91	156	136
139	64	35
457	36	35
90	172	66
76	66	104
142	32	87
14	72	97
13	84	61
86	15	86
85	205	180
13	68	161
279	139	150
105	110	545
37	295	313
131	48	34
6	55	88
16	92	159
71	98	57
155	186	152
140	206	155
10	122	91
8	106	114
99	182	70
122	111	122
107	6	77
95	162	160
248	58	28
4	93	88
134	197	150
36	21	39
106	205	146
11	220	162
11	88	165
2	173	125
14	282	72
127	55	89
55	61	19
59	139	25
62	39	21
5	134	38
46	94	60
134	92	41
16	138	165
15	90	23
54	39	93
28	207	145
13	91	166
83	267	175
66	119	95
37	124	217
13	158	237
16	145	274
9	162	61
52	144	151
102	70	172
133	283	298
11	76	65
99	22	56
101	522	641
130	78	101
47	142	289
228	82	72
58	111	38
131	205	143
143	96	153
51	55	39
27	22	52
177	250	353
336	74	63
4	204	137
3	35	193
3	52	131
132	200	82
141	208	17
4	55	20
159	124	118
36	74	105
10	137	54
3	253	356
179	87	111
11	84	62
40	110	92
113	204	132
99	178	35
54	209	110
14	74	192
88	209	48
6	94	106
58	100	185
9	33	78
125	161	144
7	134	56
70	56	63
47	120	94
9	27	60
13	59	71
38	195	34
140	193	57
14	41	95
6	141	152
5	82	56
95	56	80
59	55	78
11	155	37
61	120	77
139	23	70
178	92	111
12	253	76
28	108	91
11	234	77
21	129	240
97	93	85
57	191	25
19	76	94
110	112	89
9	60	24
8	17	70
66	100	262
15	60	35
54	107	113
19	155	142
106	71	156
133	144	60
127	75	39
12	122	295
12	94	89
3	188	139
5	66	97
9	90	104
341	91	38
129	33	74
11	74	34
5	41	35
14	85	43
129	110	131
79	110	91
103	201	164
13	183	163
64	530	640
10	97	72
136	131	150
44	162	93
15	157	143
22	43	114
4	117	26
138	51	81
16	111	136
55	61	36
9	236	78
281	47	90
9	210	42
104	52	112
52	105	113
24	143	104
80	106	54
34	140	116
279	137	27
332	233	9
63	111	93
7	109	106
129	202	159
83	99	82
11	47	119
340	241	67
102	126	239
52	94	72
15	204	161
67	47	32
7	206	168
103	149	90
31	206	77
59	187	41
87	57	38
4	55	48
5	130	252
68	110	106
107	42	121
16	22	91
24	75	152
320	82	190
91	111	546
7	55	44
5	16	66
134	219	74
240	72	39
4	211	161
99	75	81
35	114	25
45	97	76
170	83	64
5	54	84
108	64	16
122	63	26
14	7	175
102	85	40
52	87	68
11	55	129
11	130	50
85	255	358
3	90	40
332	134	292
104	151	131
8	199	136
143	116	109
5	122	243
15	209	77
9	127	37
23	164	78
5	137	95
118	38	49
157	201	176
18	213	172
13	116	137
125	129	84
43	137	464
384	12	70
19	200	146
5	118	99
44	117	28
5	54	79
90	150	19
4	115	487
5	174	78
13	99	75
10	135	242
40	44	121
2	71	221
124	111	92
94	62	84
44	200	49
51	114	25
239	160	139
162	220	159
15	116	70
26	116	73
60	129	237
101	127	238
128	131	95
155	81	117
13	98	75
7	120	43
5	57	50
57	190	182
11	134	42
7	54	54
83	93	46
6	72	12
57	126	235
138	131	234
68	123	244
3	49	119
8	72	12
7	58	112
35	179	134
101	90	69
127	230	16
98	67	181
14	104	192
288	122	28
6	144	163
342	103	186
45	141	292
152	111	93
99	109	91
104	168	152
25	526	643
8	109	37
18	142	48
22	49	33
339	236	91
9	66	87
142	107	90
130	80	111
10	98	115
15	205	187
12	175	69
106	17	37
6	123	92
153	10	72
9	121	76
14	49	45
175	67	102
124	204	165
99	211	69
137	210	116
5	227	13
8	41	74
10	132	154
13	208	154
125	179	201
57	38	178
18	170	128
6	90	42
6	119	94
56	104	118
9	144	45
129	15	35
69	136	143
113	111	268
72	140	152
86	208	181
62	108	65
145	193	182
127	232	28
57	121	241
93	83	516
101	129	40
44	113	234
65	89	43
54	189	34
28	81	198
140	113	93
99	107	138
99	66	22
57	94	40
132	134	283
111	153	31
62	99	83
82	218	167
123	159	145
67	66	58
51	143	463
103	133	113
43	94	120
31	71	60
83	197	68
82	196	133
103	125	97
66	101	42
50	105	125
43	107	101
69	129	236
147	59	30
154	130	37
47	84	58
47	154	75
152	183	47
149	85	59
42	80	120
93	63	54
99	87	51
91	84	84
54	74	8
149	181	94
131	123	232
43	188	131
48	55	88
73	57	22
105	89	40
54	174	204
65	95	49
66	86	129
50	52	131
56	134	144
56	213	71
63	156	246
73	98	47
65	212	40
67	90	62
77	112	66
33	42	92
79	233	142
84	63	31
66	216	67
79	158	142
88	234	29
76	428	576
118	214	186
48	63	140
133	179	73
102	213	146
83	141	138
89	113	98
152	99	125
74	108	56
73	58	12
153	45	124
131	121	80
51	151	64
42	84	96
114	71	47
142	100	75
94	62	39
46	102	40
84	114	45
105	130	103
36	47	18
45	23	38
62	116	128
65	14	92
81	89	42
44	90	59
103	216	159
95	109	96
148	149	57
8	97	187
106	62	49
28	105	131
46	18	32
53	74	111
53	43	241
139	54	16
67	75	97
43	148	89
71	69	74
41	73	9
75	144	54
94	121	97
65	83	152
71	73	54
86	175	66
59	64	27
61	133	132
80	80	63
134	96	79
62	142	300
152	213	57
59	111	135
50	151	120
75	59	54
118	146	143
72	84	100
51	188	201
91	45	107
82	97	80
75	94	146
40	163	134
41	97	151
19	236	21
170	70	13
83	228	124
76	144	275
89	69	102
88	54	25
85	181	163
74	52	36
71	134	96
159	189	31
114	139	289
93	74	121
175	67	37
123	146	291
67	107	40
69	69	42
43	61	84
49	48	32
155	30	40
168	219	59
77	223	58
86	57	61
29	97	179
99	116	62
53	111	104
22	80	186
53	38	19
73	295	316
43	109	87
90	167	76
53	93	149
109	210	187
69	134	34
43	129	39
87	221	200
41	207	176
87	50	121
93	94	70
37	161	156
132	118	40
85	113	550
33	91	172
166	134	73
53	227	4
85	110	92
99	108	83
99	123	50
58	54	134
134	97	111
29	101	84
68	74	100
70	46	84
169	83	61
74	120	78
81	227	67
51	136	93
83	189	60
30	141	160
89	128	241
91	107	128
52	78	142
117	67	123
76	178	72
43	204	189
162	69	95
97	44	119
87	131	172
144	51	88
91	88	40
106	147	61
85	105	112
171	127	238
8	56	41
142	60	34
76	72	160
67	66	67
44	58	51
71	139	297
62	129	34
82	100	74
97	62	8
69	204	183
94	75	29
92	132	155
113	445	580
96	117	89
115	118	47
31	56	154
115	85	183
74	155	137
177	147	148
52	34	125
179	127	125
61	114	96
109	21	35
71	83	138
78	72	155
63	161	36
92	139	292
133	99	56
58	96	83
141	112	96
118	84	147
11	126	176
50	129	23
83	43	49
117	123	248
61	74	104
49	136	103
71	206	75
54	139	98
144	57	137
98	80	4
164	122	34
70	73	83
93	69	133
136	89	64
121	187	98
10	98	62
46	117	102
44	153	146
150	117	240
83	128	237
45	88	74
22	135	284
132	191	146
89	134	291
93	203	16
75	124	243
72	152	92
57	54	133
69	29	77
154	46	43
56	122	242
105	120	31
138	216	155
72	152	151
140	81	30
129	116	239
79	58	59
143	79	156
92	55	175
27	104	55
63	46	77
61	104	106
86	177	203
23	147	289
40	52	87
52	113	544
128	122	119
137	101	103
136	211	22
71	140	256
46	53	44
25	73	45
97	79	17
66	102	99
51	65	155
55	140	16
30	87	155
59	225	27
89	108	67
63	19	49
86	96	63
134	75	127
55	82	138
68	228	73
67	161	88
167	107	61
46	121	73
74	232	79
82	185	120
36	72	18
71	145	282
89	52	142
27	245	347
90	46	64
133	90	66
129	106	93
69	71	157
48	50	77
53	231	14
67	93	100
189	217	155
158	127	173
65	81	55
42	202	158
84	86	87
84	196	155
94	298	314
43	83	34
30	150	50
42	76	44
88	73	61
51	127	107
79	73	81
61	157	99
128	152	19
66	63	88
108	99	105
32	81	64
66	47	61
83	109	108
164	106	59
102	45	86
122	104	100
13	44	130
44	138	465
110	114	145
70	91	148
134	213	145
130	212	166
63	42	38
96	118	90
86	79	158
57	94	177
76	136	464
124	147	67
161	203	158
121	146	118
161	88	69
59	111	543
163	57	169
129	136	24
93	206	46
94	50	139
48	33	40
73	112	62
163	89	6
112	159	82
125	96	73
92	523	642
68	101	65
39	135	158
34	63	156
78	202	146
46	50	182
73	49	161
55	102	38
49	85	135
163	108	124
45	135	55
147	221	163
81	100	109
90	169	191
165	21	59
141	207	76
32	111	33
59	93	170
87	70	68
95	31	66
52	140	59
145	105	275
83	97	118
69	227	30
57	115	72
114	88	138
54	294	309
70	184	89
91	99	4
16	39	118
97	32	137
70	37	67
138	131	105
88	77	109
65	154	89
166	110	108
9	157	132
156	121	99
138	246	349
84	129	155
81	208	44
107	205	140
94	155	85
103	225	18
85	185	34
118	98	82
56	79	51
123	94	122
46	114	94
100	35	80
95	89	38
238	102	67
23	209	202
35	111	109
78	24	44
71	123	551
95	64	145
111	68	44
71	226	165
81	158	140
50	110	35
131	209	105
161	129	267
113	73	57
107	120	79
77	106	36
124	213	126
36	283	72
123	74	104
55	113	43
35	227	29
123	222	142
95	121	102
79	30	76
101	81	58
20	103	100
125	207	79
50	128	242
83	208	194
75	93	45
75	83	56
30	90	68
107	220	157
77	75	63
21	140	149
145	57	117
27	124	107
74	129	104
97	105	84
134	77	85
128	113	112
134	234	16
28	137	62
111	109	92
108	111	544
21	93	67
98	62	38
85	227	147
20	170	177
51	59	71
99	130	40
88	137	270
78	246	348
61	114	67
23	109	27
98	61	26
57	75	115
97	204	182
45	22	60
80	109	85
105	68	192
79	71	50
76	91	66
59	192	38
52	67	69
44	78	104
102	73	99
74	123	131
116	131	232
35	23	93
12	217	46
83	154	142
115	118	98
72	113	49
128	208	189
89	86	65
97	96	27
129	158	93
53	106	51
44	133	100
50	133	74
17	439	576
87	112	136
129	56	79
168	76	105
19	131	50
48	38	44
96	179	193
98	181	75
58	20	97
88	117	125
51	68	63
19	104	56
96	99	61
125	160	79
112	75	101
84	149	280
126	107	89
144	171	142
88	69	127
62	81	97
113	54	28
114	232	75
67	107	38
26	212	79
61	81	93
88	523	642
25	83	61
51	23	61
76	68	18
125	84	115
60	127	32
70	87	88
241	128	238
124	73	9
90	28	58
79	100	47
135	130	47
82	101	73
103	23	94
79	204	157
65	59	35
108	25	90
83	202	205
126	135	143
64	136	159
83	98	151
65	196	178
113	110	63
126	42	69
76	81	126
48	218	157
32	99	34
29	151	61
102	81	84
112	48	126
39	235	25
49	84	25
86	56	144
46	123	106
38	95	68
139	79	58
64	184	206
40	77	61
124	83	128
111	172	41
45	119	485
94	130	107
82	135	275
82	99	77
100	120	76
107	65	33
53	39	37
69	38	84
96	129	240
117	70	91
59	52	22
140	70	155
78	110	42
125	34	72
89	221	68
124	108	114
108	131	127
83	112	104
50	75	154
37	46	75
79	202	205
101	151	19
97	188	93
104	128	89
45	85	16
133	123	81
125	194	132
129	110	69
94	59	145
73	91	66
100	57	112
43	152	94
30	173	200
110	89	67
28	91	64
106	126	247
125	80	131
71	133	88
101	97	141
80	118	38
77	127	33
128	119	79
90	249	352
102	40	184
86	50	41
9	38	22
68	34	31
82	136	29
128	193	68
27	73	106
38	300	326
113	224	251
82	55	38
90	115	73
129	96	86
92	72	56
134	138	110
140	133	29
61	212	186
	126	34
	152	96
	95	185
	161	80
	78	71
	183	22
	111	92
	107	131
	453	585
	145	150
	74	111
	251	353
	27	88
	107	138
	63	52
	194	150
	211	148
	131	67
	259	362
	144	139
	75	108
	29	66
	118	114
	53	85
	127	240
	40	96
	127	84
	90	43
	50	78
	25	72
	102	62
	131	169
	111	92
	34	93
	161	56
	200	26
	75	161
	215	149
	81	63
	87	102
	143	51
	259	361
	21	29
	39	118
	46	18
	40	39
	47	126
	127	52
	89	184
	47	20
	87	69
	154	39
	145	285
	214	68
	80	158
	149	63
	91	41
	198	134
	50	124
	59	22
	208	77
	77	52
	128	56
	215	178
	204	164
	116	105
	73	102
	457	593
	30	141
	186	177
	95	260
	118	484
	108	114
	142	290
	106	118
	113	123
	87	62
	233	78
	228	161
	70	159
	113	32
	235	126
	15	53
	111	95
	523	642
	289	309
	186	48
	140	155
	128	238
	218	189
	78	95
	20	13
	135	164
	128	49
	44	48
	108	106
	26	105
	116	185
	50	135
	69	19
	181	23
	73	56
	115	51
	148	30
	32	107
	233	73
	215	158
	166	140
	103	57
	214	65
	113	31
	147	114
	158	113
	102	80
	129	42
	57	35
	67	45
	178	115
	26	49
	97	30
	47	39
	91	65
	90	161
	211	193
	292	311
	61	58
	14	44
	177	135
	149	50
	67	61
	118	33
	194	54
	192	146
	81	75
	143	159
	89	21
	132	237
	114	94
	50	229
	214	158
	129	239
	212	151
	132	100
	103	150
	33	80
	28	30
	222	171
	75	105
	55	99
	110	108
	111	104
	149	301
	265	93
	88	90
	144	148
	106	280
	216	106
	56	85
	118	120
	45	45
	24	37
	137	128
	241	95
	110	159
	122	199
	93	156
	221	118
	146	308
	243	93
	160	127
	109	267
	138	135
	48	43
	76	82
	45	53
	151	151
	44	52
	39	47
	86	86
	35	46
	141	309
	154	131
	127	218
	112	204
	46	25
	130	124
	39	48
	120	197
	135	147
	37	45
	118	152
	146	129
	255	85
	30	26
	163	136
	124	186
	221	86
	80	122
	81	81
	152	122
	134	119
	57	61
	187	161
	67	267
	106	126
	158	133
	80	267
	40	21
	147	297
	48	50
	125	172
	139	298
	83	105
	162	131
	47	44
	29	36
	147	153
	127	248
	149	143
	124	249
	50	56
	117	242
	149	320
	111	121
	239	107
	149	127
	115	212
	77	107
	164	140
	50	58
	90	116
	120	187
	30	33
	104	274
	125	120
	48	39
	155	306
	101	197
	148	307
	50	56
	35	50
	126	194
	29	38
	167	142
	33	28
	110	198
	87	89
	120	183
	70	100
	128	168
	125	211
	126	202
	108	197
	29	48
	38	21
	36	44
	103	107
	109	198
	75	105
	57	91
	44	51
	52	57
	130	131
	51	52
	74	80
	106	126
	118	184
	29	38
	122	192
	87	90
	41	41
	31	40
	52	54
	52	48
	156	125
	50	53
	149	139
	36	45
	123	199
	121	207
	31	40
	243	86
	39	47
	124	198
	72	266
	55	28
	233	124
	103	128
	95	158
	34	44
	130	163
	119	283
	110	197
	58	63
	126	167
	84	91
	128	211
	137	128
	110	198
	40	42
	154	310
	126	202
	151	122
	119	178
	21	40
	46	51
	105	223
	109	140
	131	254
	121	286
	124	169
	44	41
	45	49
	93	101
	110	206
	38	43
	147	310
	133	130
	144	316
	132	172
	91	76
	87	110
	142	119
	34	43
	125	209
	50	81
	234	111
	109	212
	154	136
	88	87
	123	283
	118	182
	164	305
	62	35
	126	203
	138	316
	148	305
	161	129
	143	316
	157	305
	90	161
	122	187
	118	154
	113	201
	44	16
	152	125
	65	78
	107	50
	37	141
	48	42
	65	36
	48	85
	191	119
	102	70
	72	88
	102	87
	145	74
	56	41
	138	136
	104	45
	62	139
	79	102
	68	89
	61	129
	145	79
	59	115
	124	59
	104	43
	91	47
	62	57
	48	139
	70	43
	170	119
	35	67
	51	57
	91	21
	37	95
	40	81
	179	92
	72	20
	58	76
	118	63
	56	136
	75	78
	157	47
	61	22
	112	53
	54	37
	151	85
	173	86
	74	40
	111	67
	75	78
	87	15
	179	93
	104	59
	86	151
	124	66
	91	120
	44	101
	57	138
	57	49
	151	32
	61	41
	65	78
	140	5
	165	62
	95	77
	67	44
	204	166
	135	33
	70	67
	59	88
	134	58
	53	97
	57	40
	50	53
	115	143
	121	56
	67	66
	180	93
	166	82
	126	156
	124	57
	51	57
	62	68
	92	114
	98	49
	51	43
	49	43
	68	47
	50	34
	74	73
	93	116
	67	50
	67	80
	10	110
	74	44
	110	49
	35	7
	121	123
	128	53
	138	41
	66	163
	123	50
	179	94
	144	17
	126	42
	38	105
	43	99
	175	89
	33	139
	187	115
	77	73
	24	119
	89	103
	184	99
	132	50
	68	62
	56	63
	71	44
	100	45
	99	110
	49	157
	12	159
	74	38
	107	118
	156	92
	181	93
	70	130
	56	51
	54	108
	57	36
	38	43
	35	12
	54	54
	76	77
	118	64
	101	47
	64	90
	83	125
	106	61
	74	48
	151	18
	101	46
	113	124
	77	24
	57	40
	71	53
	75	91
	179	24
	38	59
	194	24
	65	47
	136	21
	56	48
	100	41
	399	43
	77	73
	112	58
	91	109
	65	33
	86	48
	65	129
	121	36
	89	57
	64	71
	148	46
	177	88
	92	132
	60	43
	136	18
	95	130
	125	96
	54	100
	144	129
	199	37
	50	35
	87	127
	48	51
	65	57
	73	129
	105	41
	66	122
	89	112
	133	44
	116	39
	60	38
	144	37
	121	45
	112	64
	160	58
	84	47
	68	80
	119	117
	87	39
	205	122
	113	79
	70	25
	106	26
	114	85
	27	54
	178	91
	162	70
	161	58
	63	94
	105	43
	150	137
	146	21
	96	110
	50	66
	85	101
	179	94
	71	73
	59	60
	105	49
	117	66
	13	154
	120	64
	77	43
	65	185
	72	137
	157	37
	82	43
	65	104
	65	88
	180	94
	32	61
	197	135
	123	50
	148	41
	115	62
	24	61
	146	76
	55	54
	76	36
	36	77
	83	111
	122	75
	104	115
	70	50
	71	52
	171	126
	95	53
	108	46
	95	158
	67	82
	102	103
	122	50
	53	59
	204	166
	109	51
	136	76
	36	94
	121	80
	132	59
	67	138
	51	91
	134	51
	55	52
	31	139
	61	53
	72	32
	83	42
	83	78
	77	29
	80	105
	126	43
	128	188
	127	187
	88	58
	82	73
	96	122
	56	36
	234	114
	108	143
	84	81
	123	14
	108	227
	111	6
	135	73
	86	18
	44	42
	48	46
	147	200
	77	36
	129	114
	106	141
	61	55
	98	97
	135	41
	80	113
	161	200
	105	149
	110	51
	127	193
	74	78
	176	126
	179	131
	102	88
	68	167
	78	71
	52	109
	116	182
	121	89
	76	37
	78	42
	232	112
	96	50
	84	65
	92	159
	124	14
	79	31
	66	72
	83	46
	57	71
	56	35
	150	50
	91	51
	76	149
	65	69
	83	49
	32	35
	55	34
	112	102
	99	124
	51	15
	98	82
	67	92
	83	75
	44	52
[truncated: 34 more rows]

## Sheet: Fig. 3B
MT-ND1 mRNA		MT-CO1 mRNA		MT-CYB mRNA		MT-ATP6 mRNA
Ct	KD	Ct	KD	Ct	KD	Ct	KD
0.80909	1.04545	0.808	0.85294	0.69192	0.56458	0.7082	1.00602
0.43366	0.99355	0.88321	0.91386	0.68613	0.6872	0.62722	0.79032
0.45641	0.82596	0.625	0.73718	0.72973	0.55729	0.34731	0.94925
0.61798	1.03665	0.72727	0.73944	0.74332	0.6391	0.71233	1.06648
0.69545	0.87879	0.87975	1.09247	0.60076	1.19079	0.37152	0.9172
0.47059	0.72222	0.85019	0.97436	0.87137	1.03604	0.29446	0.83815
0.54577	0.90598	0.90343	0.88095	0.64151	1.03731	0.44406	0.83333
0.35206	1.10039	0.55987	0.82014	0.62687	0.98246	0.42	0.81522
0.55833	1.03175	0.90503	0.86737	0.775	1.16406	0.34629	0.98261
0.70652	0.89956	1.09697	0.8922	0.67568	0.7451	0.28809	1.07082
0.61088	1.10879	0.73846	0.91136	0.79739	0.5409	0.32741	1.03916
0.81633	0.95608	1.16318	1.51282	0.82353	1.02601	0.46701	1.2454
0.86802	1.36453	0.82778	1.41897	0.72242	1.12755	0.26071	1.02887
1.04061	1.27877	1.25188	1.4	0.98755	0.97007	0.19602	1.14107
0.64384	0.7929	1.41259	1.34473	0.86614	1.12568	0.48087	1.34135
0.95706	1.13881	1.15217	1.13879	0.58608	0.99638	0.72549	1.36158
0.43966	1.28731	1.13433	1.25345	0.63529	0.80316	0.23871	1.15771
0.60606	1.27638	1.06832	1.31421	0.93952	0.7175	0.2561	1.22887
1	1.07383	0.97403	1.63285	0.633	0.83046	0.37008	1.10088
0.76374	1.37459	1.10236	1.39381	0.83544	1.17284	0.27168	1.14493
0.76923	1.30435	1.02985	1.42809	0.746	1.02941	0.66055	1.30155
0.77103	1.66667	1.50463	1.36721	1.35227	1.10742	0.91748	1.31928
1	1.10968	1.70652	1.40452	0.91438	1.02465	0.53535	1.13122
0.43124	1.26961	1.03723	1.27011	0.7913	1.09294	0.87984	0.95572
0.8125	1.18101	0.82759	1.26415	0.93269	0.97927	0.23913	0.85465
0.6872	1.3694	0.53846	1.25157	0.80251	0.88104	0.29444	1.16754
0.77564	1.1032	0.82778	1.17737	0.48397	1.05438	0.75309	1.2
1	1.01946	0.69588	1.05213	0.66667	0.7181	0.23779	1.08824
0.41139	1.03051	0.65318	0.7009	0.38583	0.78317	0.12188	1.22093
0.65854	0.96466	0.49315	0.97354	0.5371	0.87107	0.31088	1.16058
0.45089	1.15261	1.2963	0.91743	0.27953	0.84592	1.03409	1.34298
0.81818	1.17553	1.17476	0.97403	0.36538	0.79784	0.33803	1.36393
0.53247	1.15613	1.09562	1.23547	0.53239	0.90909	0.57962	1.48958
0.26496	0.88543	0.55414	0.8169	0.66906	0.85427	0.59162	0.78421
0.39211	1.35398	0.5899	0.74579	0.625	0.777	0.20824	0.83865
0.39437	1.22381	0.8995	1.01299	0.928	1.0229	0.12037	0.91479
0.81081	1.22938	1.04215	1.19033	0.37838	1.39429	0.49479	1.00417
0.38532	1.18786	0.94737	1.25073	0.3875	0.83146	0.87912	0.86081
0.7106	1.38916	0.56022	1.02477	0.63025	1.00881	0.56542	0.83844
0.22638	1.41	0.77573	0.91241	0.31343	0.80934	0.4026	0.48364
0.57895	1.23786	0.74349	1.27206	0.17433	1.01493	0.46619	0.88855
0.19154	1.50917	0.5988	0.98558	0.1652	1.03571	0.55903	1.29866
0.15613	1.15803	0.24908	1.08706	0.34835	1.03867	0.377	1.18157
0.57143	1.3224	0.57353	0.99408	0.65888	0.98728	0.73705	0.99007
0.29197	1.40411	0.34606	1.06775	1.27907	0.7994	0.30263	1.01972
0.72822	1.04027	0.49169	0.9798	0.7381	0.71924	0.79394	0.14754
0.18056	1.19027	0.2524	0.9346	0.51273	0.85339	0.32609	0.4454
0.28774	1.38342	0.19251	0.56103	0.71515	0.28435	0.3871	0.43934
0.26667	1.37885	0.27832	0.54369	0.98667	0.44882	0.27953	0.155
0.25731	1.21136	0.22944	0.97561	0.39367	0.26667	0.63636	0.04823
0.6203	1.87009	0.76226	0.91275	0.83051	0.35345	0.55663	0.10565
0.43961	1.29934	0.81	1.05952	0.41053	0.33638	0.84127	0.08101
0.71264	1.2349	0.72727	0.91563	0.05956	0.636	0.61778	0.64407
0.61818	1.53488	0.42623	0.844	0.04773	0.32063	0.39149	0.71011
0.58678	1.42291	0.82266	1.06061	0.48293	0.51672	1.21341	0.16746
0.75676	1.32159	0.76754	0.89744	0.34896	0.30678	0.59677	0.71654
0.46899	1.49004	0.6882	1.01205	0.02347	0.76955	0.75862	0.90066
0.42077	1.26064	0.7277	0.9971	0.23938	0.30939	0.30466	0.61563
	1.60769	0.35674	0.99763	0.17623	0.62691	0.59322	0.85757
	2.23699	0.29796	0.81919	0.18367	0.50237	0.3166	0.76042
		0.20588	0.80064	0.36061	0.07393	0.23767	0.83871
		1.05417	0.9562	1.07595	0.41304	0.12563	0.71739
		0.53512	1.43503	0.14894	0.19647	0.46541	0.66078
		0.39015	0.7381	0.54852	0.42599	0.1989	0.88889
		1.18478	1.07143	0.26778	0.44485	0.34241	0.77211
		0.7346	0.34965	0.69582	0.82051	0.28253	0.87975
		0.41232	1.69118	0.15	0.67539	0.20485	0.48205
		0.43564	0.837	0.16892	0.41748	1.25	0.89489
		0.39506	0.77533	0.21053	0.55034	0.20755	0.71237
		0.48824	0.77657	0.26761	0.41667	0.35789
		0.49474	0.58824	0.21631	0.20552	0.49686
				0.49367

## Sheet: Fig. 3D
MT-CO1 mRNA
Ct	Ap
10.2452	3.1276
8.56037	3.89095
8.90319	4.09451
7.70408	2.32136
7.63886	3.96085
7.62491	4.12293
7.38834	4.27018
7.93788	4.73132
9.54386	2.09539
7.45242	2.86313
10.1303	4.23371
7.43104	4.825
8.21519	2.76599
8.78667	3.75617
6.37462	4.42076
6.15566	4.4124
6.44458	2.67235
9.00497	2.74356
7.9591	4.54057
9.00472	5.45408
9.07372	3.50178
9.45306	4.29685
10.3774	6.37373
8.58423	2.41579
5.79275	1.87105
7.22571	2.39316
7.0709	1.12752
8.6698	2.76717
6.27665	1.62342
8.17317	4.18265
8.14268	2.4492
8.51272	1.28248
6.57917	0.90266
7.44929	1.98364
6.06734	1.04604
7.01903	2.13489
6.58403	2.46191
9.09327	1.82888
7.12535	3.36892
7.95306	1.54673
8.68533	1.04703
7.96033	1.22703
7.20047	1.82513
7.84136	2.05444
8.61892	1.56342
5.61173	1.85125
6.37244	1.02266
7.19284	1.84383
4.87366	0.6026
7.172	1.4095
6.27872	2.67511
3.9554	2.82111
4.96434	1.29123
5.89848	0.92814
7.86188	0.466
6.16288	1.64314
7.66308	0.83019
5.86103	1.18075
7.9357	1.25849
6.28216	1.55491
6.51977	1.52398
6.39186	2.07844
6.76525	0.98187
2.57361	1.80296
5.57006	2.00419
5.05275	2.17793
4.46382	2.99655
6.13001	3.00773
7.1207	3.34134
6.39324	1.30506
5.58939	1.95688
5.59182	1.69844

## Sheet: Fig. 3F
MT-CO1 mRNA
Ct	Pt
6.59976	8.22965
10.3983	3.87576
8.16835	4.64874
8.55347	1.47413
10.7792	10.6019
7.00781	6.92402
6.03502	6.35094
6.96904	7.12725
5.03058	11.0367
9.05057	4.7308
10.9806	6.05287
5.69577	8.00806
11.641	5.34359
5.41356	4.2146
11.3274	4.15337
7.53292	9.03765
10.6205	8.35682
13.0615	6.30785
10.3425	7.54385
9.01791	4.56773
7.32388	7.06943
12.9702	4.6872
9.17404	4.29016
8.25712	4.63718
6.68589	3.42675
4.34867	5.3417
10.5684	2.44565
5.38631	3.55665
9.37931	3.04557
6.3954	2.13564
9.02256	5.88428
6.40579	3.60563
6.89626	3.75657
7.06835	3.19607
10.1551	5.72147
5.17387	4.85628
6.01951	3.27198
4.25341	3.90505
6.86466	3.07593
7.4678	4.00554
6.78167	3.56387
4.37158	5.36438
3.69826	1.64169
5.88407	5.59565
4.9459	4.48705
5.82984	3.0441
5.82379	2.4737
8.18982	1.26727
5.81998	3.50854
8.3302	7.32225
3.47458	6.22265
8.17102	6.92641
8.91876	10.5967
8.30063	7.7074
6.58323	7.27857
6.99579	8.36153
7.74411	5.26949
5.0664	6.72563
6.49165	4.93378
10.9324	5.70882
10.3458	4.3466
9.02605	7.51974
9.39688	6.60422
11.5266	6.58085
4.16898	18.3997
9.20027	5.05396
12.7868	4.92578
8.46986	6.23414
3.19407	7.66314
5.09471	7.2125
10.093	8.14768
8.9445	8.64086
	7.91269

## Sheet: Suppl. Fig. 1A
MT-ND1/MT-ND1	MT-CYB/MT-CYB	MT-CO3/MT-CO3
228.035	181.108	428.019
216.333	141.421	1048.62
216.333	141.421	428.019
417.612	407.922	512.25
320	407.922	580
160	483.322	520.384
160	328.024	520.384
320	796.492	533.667
707.107	328.024	1120.71
100	922.822	580
126.491	260.768	625.14
100	860.93	1070.7
126.491	860.93	743.236
368.782	260.768	627.694
905.097	796.994	404.969
189.737	617.738	322.49
189.737	681.175	694.262
681.175	384.708	322.49
340	234.094	905.539
340	234.094	1449.41
503.587	430.813	1160.69
470.744	203.961	694.262
291.204	203.961	197.99
144.222	310.483	197.99
427.551	384.708	440.454
144.222	412.311	360
291.204	288.444	360
503.587	1244.03	820
407.922	438.634	860.93
302.655	449.444	260
644.981	288.444	444.072
200.998	1227.03	260
240.832	280	395.98
302.655	280	651.153
784.092	468.188	395.98
200.998	412.311	924.554
565.685	208.806	701.142
240.832	116.619	701.142
300.666	282.843	565.685
393.954	116.619	470.744
621.289	100	470.744
393.954	100	1140.18
449.444	364.966	320.624
300.666	208.806	475.395
304.631	332.866	475.395
396.989	305.287	1216.06
141.421	412.311	120
449.444	553.173	120
521.536	178.885	1216.06
543.323	602.993	1528.4
141.421	581.378	656.049
141.421	200	656.049
161.245	178.885	197.99
141.421	804.984	197.99
688.767	553.173	877.268
161.245	260	764.199
735.935	260	288.444
553.173	822.922	466.905
572.713	156.205	466.905
178.885	156.205	288.444
410.366	702.567	342.345
553.173	523.45	311.127
178.885	702.567	1245.79
948.683	208.806	342.345
994.585	523.45	546.26
247.386	208.806	1345.36
247.386	320	781.025
439.09	1060.19	600
954.149	1107.25	546.26
354.401	895.545	600
212.603	895.545	781.025
447.214	156.205	272.029
212.603	156.205	272.029
367.151	116.619	302.655
380.526	116.619	302.655
404.475	540	367.696
272.029	540	1425.06
367.151	620.322	913.893
380.526	620.322	1290.74
560.357	483.735	2068.91
244.131	144.222	2068.91
316.228	144.222	1324.24
244.131	963.328	1324.24
404.969	144.222	977.548
544.059	160	1131.72
1287.01	144.222	1318.94
234.094	528.394	977.548
161.245	291.204	116.619
234.094	893.756	116.619
291.204	1297.69	325.576
161.245	291.204	325.576
380.526	101.98	428.019
380.526	101.98	428.019
2833.87	809.938	1891.56
644.05	449.444	940.213
181.108	493.964	1049.57
181.108	809.938	776.66
223.607	449.444	440
386.264	859.069	577.235
300.666	1906.72	768.375
72.111	605.31	440
386.264	605.31	404.969
72.111	948.683	480
2786.9	704.557	441.814
360.555	948.683	441.814
416.173	1309.2	404.969
260	1129.25	1994.49
260	328.024	1018.43
894.427	328.024	449.444
609.262	551.725	449.444
278.568	1416.76	1290.74
278.568	877.268	1575.44
647.765	400.5	1751.46
616.117	1162.76	313.05
1520.53	400.5	313.05
564.624	1162.76	861.626
556.058	460	588.218
226.274	460	538.516
612.209	1961.22	538.516
226.274	1245.79	1751.46
152.315	277.849	835.703
282.843	260	693.397
152.315	305.287	393.954
282.843	260	421.9
373.631	965.194	393.954
627.694	784.092	833.547
373.631	170.88	240.832
627.694	170.88	461.736
396.989	1619.14	1046.52
765.506	487.032	240.832
197.99	126.491	335.261
243.311	268.328	335.261
184.391	126.491	297.321
215.407	444.072	461.736
197.99	268.328	1046.52
184.391	444.072	1281.41
144.222	501.199	228.035
500	950.789	412.311
144.222	254.558	223.607
215.407	680	247.386
161.245	254.558	277.849
468.615	269.072	228.035
622.254	588.218	121.655
622.254	269.072	121.655
662.118	511.077	340
722.496	412.311	247.386
644.05	511.077	787.147
480.833	588.218	480.833
638.122	721.11	859.069
480.833	349.285	1144.03
325.576	609.262	460.435
386.264	302.655	972.008
544.059	254.558	460.435
325.576	302.655	313.05
386.264	254.558	313.05
695.701	349.285	681.175
684.105	1295.53	1521.18
684.105	340	353.836
2295.39	761.577	569.21
612.209	377.359	621.289
865.563	340	670.82
612.209	377.359	545.894
357.771	803.243	428.019
339.411	543.323	987.927
240	761.577	428.019
215.407	543.323	652.993
583.095	367.151	277.849
583.095	367.151	277.849
215.407	659.697	624.82
286.356	793.221	652.993
277.849	533.667	624.82
277.849	1098.36	1239.68
416.173	223.607	640.312
417.612	708.802	428.019
417.612	286.356	128.062
1363.08	1581.52	128.062
328.024	223.607	297.321
863.481	655.134	297.321
44.7214	451.221	400.5
328.024	404.969	152.315
44.7214	240	152.315
863.481	404.969	305.941
735.935	240	305.941
565.685	451.221	438.634
628.013	600.333	905.539
628.013	803.99	722.496
735.935	536.656	438.634
550.273	536.656	655.134
196.977	1154.47	354.401
196.977	926.499	608.276
753.923	644.981	354.401
1025.28	948.262	300
533.667	184.391	300
533.667	563.205	388.33
519.23	184.391	475.395
840.952	341.76	100
441.814	340.588	100
441.814	494.773	184.391
1025.28	657.875	475.395
411.825	402.492	223.607
277.849	341.76	223.607
709.366	340.588	357.771
588.218	782.304	975.09
277.849	1570.99	357.771
226.274	189.737	181.108
411.825	1145.43	466.905
226.274	189.737	325.576
572.713	247.386	181.108
367.151	733.485	456.07
181.108	447.214	126.491
481.664	373.631	456.07
367.151	332.866	126.491
181.108	328.024	325.576
362.215	260	335.261
362.215	733.485	566.039
272.029	260	228.035
481.664	160	335.261
484.149	160	228.035
272.029	379.473	392.938
310.483	460.435	707.107
310.483	269.072	566.039
212.603	524.976	412.311
844.038	269.072	412.311
212.603	460.435	487.032
442.719	297.321	487.032
1245.31	396.989	1353.51
442.719	297.321	364.966
521.536	344.093	451.221
144.222	344.093	362.215
144.222	802.247	753.127
512.64	1180.68	451.221
432.666	1180.68	252.982
481.664	286.356	252.982
278.568	286.356	460
200.998	888.144	635.61
200.998	877.268	335.261
268.328	200	549.181
268.328	188.68	312.41
432.666	188.68	335.261
428.019	200	404.475
447.214	349.285	144.222
300	384.708	272.029
481.664	349.285	320.624
772.01	888.144	82.4621
428.019	286.356	320.624
575.847	382.099	116.619
524.976	592.284	144.222
1860.11	234.094	247.386
208.806	398.497	82.4621
208.806	234.094	116.619
120	382.099	325.576
120	240.832	400.5
386.264	612.209	223.607
461.736	240.832	247.386
543.323	1166.19	549.181
461.736	477.074	575.847
560	516.14	528.015
134.164	172.047	1556.02
860.233	280.713	528.015
134.164	161.245	1557.56
543.323	172.047	568.507
278.568	161.245	393.954
372.022	260.768	340.588
444.072	226.274	340.588
322.49	280.713	393.954
278.568	277.849	1930.39
372.022	196.977	657.875
491.935	342.345	667.533
322.49	316.228	461.736
444.072	152.315	331.059
481.664	121.655	975.09
312.41	277.849	400
429.418	121.655	461.736
312.41	260.768	331.059
284.253	456.07	800
487.032	196.977	461.736
626.418	316.228	368.782
475.395	384.708	400
487.032	360.555	197.99
417.612	868.332	197.99
256.125	384.708	553.173
626.418	1486.07	461.736
256.125	520.384	372.022
987.927	364.966	286.356
250.599	184.391	1193.31
250.599	184.391	372.022
444.072	388.33	461.736
461.736	453.431	286.356
772.787	493.964	495.177
461.736	344.093	223.607
580	196.977	286.356
580	474.131	223.607
367.151	427.551	495.177
622.896	170.88	297.321
345.254	196.977	737.564
300	156.205	780.256
367.151	427.551	453.431
244.131	340.588	375.766
305.941	184.391	228.035
305.941	156.205	700.286
244.131	538.516	700.286
940	344.093	453.431
141.421	316.228	164.924
141.421	184.391	228.035
913.017	439.09	164.924
145.602	465.188	780.256
145.602	145.602	244.131
583.095	145.602	753.127
322.49	215.407	244.131
322.49	284.253	256.125
940	215.407	430.813
474.131	181.108	600.333
380.526	181.108	676.757
716.101	282.843	500
228.035	250.599	200.998
228.035	460.435	430.813
424.264	203.961	200.998
284.253	203.961	349.285
233.238	335.261	160
635.295	156.205	160
233.238	300.666	506.36
295.296	156.205	349.285
354.401	460.435	297.321
607.289	89.4427	676.757
295.296	89.4427	196.977
356.09	765.506	375.766
44.7214	424.264	304.631
320.624	424.264	196.977
44.7214	463.897	628.013
215.407	540.37	152.315
282.843	661.211	152.315
291.204	495.177	444.072
291.204	528.394	392.938
156.205	197.99	223.607
320.624	263.059	312.41
282.843	63.2456	417.612
144.222	401.995	228.035
286.356	63.2456	228.035
144.222	528.394	810.432
208.806	480	312.41
208.806	297.321	628.013
89.4427	484.149	810.432
1840.11	272.029	313.05
89.4427	212.603	313.05
442.719	205.913	651.46
460.435	620.322	1352.04
438.634	557.853	466.476
664.831	82.4621	707.107
144.222	792.465	1431.36
161.245	82.4621	1440.14
144.222	269.072	636.553
134.164	128.062	636.553
188.68	484.149	291.204
134.164	401.995	302.655
188.68	247.386	291.204
500	243.311	481.664
662.42	549.181	291.204
1063.01	260.768	302.655
1722.56	128.062	636.553
533.667	260.768	609.262
893.085	480	356.09
322.49	269.072	291.204
184.391	247.386	200
181.108	156.205	483.322
184.391	520.384	367.696
181.108	156.205	144.222
244.131	280.713	581.378
196.977	531.413	144.222
128.062	247.386	313.05
216.333	247.386	80
128.062	456.508	340.588
145.602	456.508	263.059
60	325.576	80
60	325.576	581.378
280.713	2448.59	268.328
172.047	768.375	203.961
305.287	495.177	284.253
172.047	580	412.311
829.699	680.294	241.661
380.526	680.294	313.05
609.262	495.177	282.843
278.568	651.153	200.998
282.843	580	300
380.526	240.832	335.261
893.085	536.656	268.328
278.568	538.145	316.228
200.998	240.832	200.998
200.998	536.656	256.125
184.391	765.506	200
161.245	726.911	161.245
161.245	116.619	161.245
488.262	263.059	200
100	573.062	256.125
100	116.619	278.568
362.215	263.059	205.913
228.035	196.977	286.356
526.118	277.849	472.017
260	404.969	250.599
228.035	581.378	212.603
329.848	196.977	297.321
128.062	141.421	200
396.989	393.954	402.492
223.607	404.969	320.624
189.737	141.421	212.603
282.843	322.49	286.356
128.062	322.49	250.599
63.2456	215.407	152.315
63.2456	268.328	100
384.708	521.536	100
212.603	203.961	184.391
100	268.328	82.4621
126.491	170.88	82.4621
126.491	203.961	234.094
100	141.421	393.954
203.961	170.88	121.655
184.391	431.741	490.306
212.603	141.421	247.386
203.961	250.599	244.131
384.708	431.741	260
172.047	891.964	449.444
220.907	223.607	121.655
282.843	254.558	384.708
220.907	501.199	247.386
178.885	254.558	223.607
223.607	583.095	134.164
367.696	215.407	223.607
178.885	328.024	304.631
260.768	215.407	481.664
384.708	216.333	134.164
345.254	679.117	460.435
505.964	368.782	145.602
250.599	500	152.315
180	753.127	145.602
200	828.734	161.245
152.315	992.975	172.047
128.062	156.205	161.245
228.035	156.205	152.315
250.599	500	263.059
200	286.356	584.123
180	538.145	200.998
305.941	302.655	188.68
152.315	988.13	121.655
128.062	272.029	80
305.941	286.356	80
297.321	490.306	161.245
128.062	208.806	101.98
233.238	164.924	140
268.328	164.924	203.961
322.49	501.199	121.655
200	581.378	563.205
140	208.806	126.491
140	170.88	305.287
356.09	583.095	161.245
407.922	113.137	240.832
357.771	800	140
322.49	490.306	161.245
1739.54	581.378	134.164
200	113.137	126.491
141.421	500	305.287
272.029	297.321	286.356
141.421	588.218	134.164
272.029	297.321	421.9
341.76	616.117	272.029
196.977	184.391	312.41
260	181.108	126.491
260	181.108	184.391
189.737	200	126.491
456.946	121.655	278.568
382.099	184.391	278.568
816.088	121.655	184.391
184.391	161.245	156.205
189.737	200.998	312.41
82.4621	200.998	278.568
184.391	141.421	128.062
404.969	134.164	156.205
82.4621	134.164	339.411
113.137	616.117	128.062
382.099	184.391	126.491
672.309	134.164	89.4427
252.982	608.276	241.661
189.737	134.164	260
384.708	394.462	121.655
252.982	784.092	121.655
189.737	394.462	89.4427
170.88	284.253	126.491
848.764	693.109	639.062
442.719	144.222	252.982
170.88	806.226	339.411
144.222	300.666	353.836
161.245	300.666	243.311
280.713	784.092	252.982
331.059	144.222	260.768
161.245	184.391	440.454
263.059	420.476	268.328
144.222	806.226	540.37
329.848	161.245	480.833
200.998	161.245	272.029
144.222	216.333	297.321
144.222	868.332	247.386
160	254.558	331.059
160	600	203.961
144.222	600	950.158
400	400	240.832
400	432.666	140
189.737	107.703	140
184.391	107.703	184.391
144.222	456.07	272.029
156.205	514.198	310.483
184.391	400	184.391
331.059	480	203.961
817.068	344.093	189.737
181.108	704.557	156.205
184.391	593.633	189.737
128.062	316.228	156.205
228.035	514.198	226.274
392.938	538.145	456.508
145.602	121.655	377.359
145.602	887.694	396.989
145.602	121.655	367.696
180	1128.01	393.954
161.245	386.264	145.602
128.062	896.437	241.661
300.666	322.49	145.602
145.602	1236.93	126.491
107.703	322.49	200
116.619	887.694	241.661
181.108	340.588	156.205
240.832	456.946	388.33
107.703	286.356	126.491
205.913	312.41	164.924
116.619	263.059	200
152.315	200	379.473
466.905	664.831	220
228.035	250.599	220
342.345	156.205	300
266.833	313.05	164.924
205.913	216.333	241.661
203.961	286.356	396.989
240.832	156.205	247.386
266.833	200	100
200.998	266.833	252.982
200.998	189.737	184.391
188.68	161.245	101.98
234.094	189.737	101.98
538.516	141.421	156.205
188.68	216.333	100
234.094	313.05	100
349.857	141.421	344.093
100	161.245	189.737
100	250.599	491.935
632.456	421.9	205.913
196.977	345.254	180
196.977	345.254	107.703
664.831	223.607	340.588
280.713	113.137	152.315
280.713	200	100
388.33	113.137	538.145
304.631	188.68	156.205
1113.19	116.619	134.164
302.655	349.285	161.245
331.059	156.205	152.315
203.961	360.555	134.164
304.631	215.407	184.391
388.33	205.913	107.703
212.603	356.09	161.245
377.359	126.491	240.832
203.961	297.321	107.703
302.655	156.205	240.832
331.059	394.462	178.885
141.421	126.491	297.321
141.421	145.602	181.108
263.059	141.421	316.228
700	228.035	128.062
188.68	145.602	243.311
501.597	172.047	260.768
156.205	228.035	228.035
295.296	228.035	172.047
196.977	141.421	156.205
188.68	172.047	121.655
156.205	172.047	367.696
501.597	172.047	164.924
295.296	244.131	286.356
316.228	172.047	172.047
196.977	228.035	181.108
89.4427	152.315	412.311
89.4427	393.954	80
349.285	304.631	80
869.253	320	156.205
481.664	208.806	121.655
268.328	288.444	161.245
540.37	322.49	170.88
349.285	152.315	228.035
184.391	247.386	178.885
152.315	223.607	164.924
184.391	100	228.035
156.205	223.607	382.099
101.98	572.713	188.68
220.907	215.407	126.491
156.205	284.253	228.035
152.315	100	128.062
256.125	411.825	126.491
101.98	215.407	272.029
787.909	252.982	282.843
128.062	134.164	128.062
228.035	243.311	116.619
128.062	172.047	188.68
144.222	316.228	172.047
220.907	323.11	145.602
144.222	278.568	184.391
234.094	322.49	116.619
312.41	208.806	82.4621
312.41	322.49	216.333
320.624	205.913	388.33
169.706	456.508	228.035
169.706	164.924	180
170.88	608.276	82.4621
945.304	205.913	161.245
784.347	472.017	172.047
170.88	228.035	126.491
180	322.49	244.131
651.153	208.806	184.391
240.832	377.359	145.602
494.773	100	425.206
765.506	164.924	145.602
240.832	302.655	170.88
272.029	100	161.245
286.356	349.857	228.035
286.356	161.245	161.245
286.356	382.099	244.131
328.024	375.766	161.245
607.289	323.11	220.907
286.356	161.245	220.907
470.744	121.655	170.88
286.356	121.655	223.607
566.039	164.924	332.866
286.356	280	300.666
241.661	523.45	223.607
416.173	140	444.072
241.661	228.035	228.035
638.122	172.047	332.866
349.285	164.924	439.09
1104.54	140	341.76
243.311	141.421	188.68
243.311	297.321	188.68
243.311	375.766	234.094
416.173	200	540.37
295.296	528.015	325.576
1012.13	228.035	325.576
349.285	113.137	592.284
349.285	141.421	172.047
295.296	241.661	304.631
331.059	113.137	310.483
342.345	121.655	144.222
500.4	100	72.111
340	288.444	144.222
349.285	223.607	72.111
152.315	240.832	509.902
260.768	100	145.602
152.315	223.607	144.222
680.294	180	540.37
240	208.806	128.062
240	121.655	233.238
1012.13	223.607	128.062
342.345	161.245	297.321
170.88	208.806	164.924
170.88	169.706	291.204
608.276	241.661	89.4427
340	169.706	170.88
240.832	80	291.204
203.961	80	626.418
252.982	260.768	89.4427
240.832	240.832	196.977
340	161.245	196.977
332.866	113.137	272.029
474.131	364.966	203.961
170.88	188.68	223.607
680.294	169.706	100
288.444	113.137	100
170.88	144.222	100
288.444	156.205	100
340.588	121.655	203.961
340.588	121.655	240.832
438.634	188.68	295.296
178.885	100	295.296
178.885	144.222	320
388.33	386.264	332.866
322.49	126.491	325.576
676.757	212.603	161.245
243.311	353.836	200
243.311	100	161.245
526.118	506.36	200
565.685	126.491	113.137
322.49	379.473	362.215
178.885	291.204	367.696
349.285	212.603	113.137
411.825	233.238	304.631
178.885	145.602	910.824
331.059	145.602	617.414
310.483	311.127	284.253
310.483	233.238	156.205
500	181.108	588.218
382.099	181.108	169.706
520	328.024	169.706
822.192	200.998	156.205
500	181.108	116.619
263.059	291.204	243.311
822.192	181.108	116.619
101.98	233.238	460.435
263.059	200	468.615
384.708	161.245	344.093
101.98	252.982	240.832
501.597	181.108	1435.69
320.624	200.998	243.311
742.159	228.035	460.435
647.765	181.108	240.832
89.4427	200	141.421
89.4427	116.619	141.421
816.333	536.656	208.806
656.049	252.982	121.655
903.549	156.205	121.655
698.57	161.245	203.961
835.464	116.619	208.806
401.995	152.315	286.356
181.108	160	332.866
63.2456	128.062	481.664
461.736	170.88	228.035
63.2456	156.205	203.961
354.401	394.462	277.849
121.655	188.68	277.849
121.655	152.315	523.45
354.401	545.894	152.315
220.907	128.062	401.995
401.995	160	152.315
297.321	82.4621	288.444
305.287	82.4621	243.311
126.491	188.68	228.035
297.321	212.603	228.035
126.491	203.961	776.66
305.287	304.631	417.612
538.516	101.98	335.261
240.832	233.238	144.222
178.885	286.356	144.222
297.321	536.656	607.289
300.666	101.98	424.264
161.245	156.205	156.205
528.394	240.832	145.602
216.333	164.924	302.655
161.245	156.205	516.14
141.421	304.631	223.607
169.706	342.345	184.391
216.333	188.68	184.391
323.11	240.832	145.602
404.969	240.832	313.05
141.421	196.977	349.285
300.666	240.832	223.607
277.849	188.68	666.033
263.059	107.703	260
260	332.866	160
44.7214	121.655	82.4621
340	144.222	107.703
44.7214	269.072	474.131
180	145.602	82.4621
728.011	107.703	357.771
101.98	196.977	107.703
260	451.221	260
116.619	121.655	160
145.602	121.655	223.607
180	121.655	144.222
286.356	100	288.444
101.98	84.8528	666.033
610.574	272.029	181.108
116.619	444.072	357.771
141.421	172.047	622.896
241.661	84.8528	181.108
141.421	161.245	260.768
349.285	100	260.768
272.029	250.599	325.576
280.713	243.311	1878.83
752.861	89.4427	240.832
291.204	288.444	128.062
200	89.4427	128.062
250.599	161.245	302.655
282.843	63.2456	101.98
200	63.2456	161.245
325.576	228.035	161.245
568.507	260.768	101.98
412.311	260.768	181.108
228.035	170.88	120
310.483	420.476	592.284
140	188.68	272.029
220.907	379.473	101.98
282.843	141.421	205.913
263.059	107.703	228.035
140	300.666	82.4621
412.311	188.68	82.4621
240.832	60	172.047
260	205.913	272.029
546.26	141.421	113.137
388.33	280.713	113.137
200	107.703	172.047
240.832	60	286.356
349.857	161.245	134.164
145.602	134.164	220
128.062	134.164	220
145.602	141.421	286.356
480	172.047	184.391
269.072	188.68	156.205
128.062	205.913	126.491
256.125	161.245	184.391
300.666	156.205	126.491
300.666	188.68	113.137
260.768	161.245	184.391
180	172.047	302.655
382.099	178.885	256.125
161.245	240	302.655
583.095	121.655	156.205
269.072	438.634	113.137
184.391	208.806	322.49
335.261	310.483	353.836
184.391	172.047	208.806
349.285	178.885	164.924
145.602	121.655	164.924
304.631	180	228.035
312.41	250.599	170.88
180	247.386	164.924
269.072	280.713	563.56
200	466.476	170.88
480	172.047	228.035
145.602	208.806	260
72.111	203.961	340
184.391	189.737	141.421
72.111	220.907	297.321
304.631	197.99	141.421
384.708	188.68	635.295
184.391	189.737	392.938
277.849	247.386	340
181.108	233.238	100
375.766	128.062	100
128.062	203.961	240.832
128.062	100	463.897
181.108	181.108	410.366
134.164	128.062	240.832
116.619	286.356	456.07
250.599	216.333	243.311
134.164	116.619	188.68
247.386	100	170.88
313.05	140	220.907
116.619	220.907	188.68
250.599	252.982	243.311
244.131	233.238	170.88
126.491	144.222	384.708
313.05	116.619	220.907
312.41	322.49	247.386
272.029	100	384.708
181.108	128.062	208.806
126.491	100	280.713
200.998	300.666	247.386
181.108	144.222	1460.14
388.33	128.062	316.228
269.072	208.806	344.093
456.508	250.599	329.848
263.059	134.164	247.386
228.035	313.05	247.386
196.977	160	170.88
161.245	322.49	144.222
161.245	134.164	144.222
156.205	120	145.602
234.094	120	200
577.235	141.421	144.222
156.205	203.961	144.222
269.072	266.833	660.303
196.977	189.737	749.667
278.568	362.215	260
349.285	160	260
344.093	184.391	295.296
362.215	160	164.924
278.568	266.833	164.924
203.961	160	905.539
216.333	228.035	660.303
203.961	188.68	169.706
200.998	188.68	180
188.68	160	170.88
349.285	160	295.296
247.386	160	169.706
216.333	990.353	349.857
228.035	228.035	180
161.245	120	749.667
278.568	120	203.961
161.245	208.806	203.961
322.49	184.391	240
322.49	203.961	721.11
310.483	189.737	196.977
286.356	184.391	260.768
113.137	316.228	196.977
134.164	223.607	396.989
320.624	208.806	840.238
234.094	260.768	396.989
113.137	184.391	1329.66
223.607	203.961	447.214
223.607	323.11	107.703
134.164	189.737	44.7214
243.311	538.516	44.7214
197.99	340.588	184.391
288.444	184.391	523.45
286.356	134.164	341.76
205.913	316.228	178.885
145.602	164.924	178.885
145.602	216.333	341.76
282.843	164.924	169.706
84.8528	538.516	304.631
128.062	297.321	252.982
325.576	134.164	169.706
282.843	269.072	543.323
421.9	323.11	680
288.444	898.443	568.859
188.68	216.333	972.008
243.311	269.072	1000
84.8528	216.333	528.394
205.913	189.737	310.483
89.4427	101.98	203.961
82.4621	189.737	256.125
82.4621	152.315	203.961
393.954	101.98	375.766
145.602	240.832	256.125
325.576	170.88	386.264
216.333	208.806	375.766
256.125	200	170.88
344.093	304.631	189.737
320	170.88	170.88
432.666	332.866	967.678
260.768	140	189.737
240.832	200	681.175
349.857	140	681.175
277.849	898.443	196.977
240.832	205.913	349.285
260.768	278.568	196.977
260.768	169.706	704.557
141.421	184.391	394.462
362.215	234.094	297.321
286.356	169.706	263.059
260.768	178.885	297.321
140	260.768	360.555
140	360.555	394.462
260.768	288.444	708.802
141.421	178.885	126.491
277.849	178.885	184.391
431.741	178.885	184.391
286.356	260.768	126.491
196.977	263.059	256.125
223.607	572.713	427.551
172.047	234.094	340
260	610.574	382.099
152.315	234.094	375.766
116.619	184.391	340
223.607	572.713	475.395
152.315	184.391	140
291.204	256.125	181.108
197.99	272.029	140
116.619	512.64	540.37
228.035	636.553	421.9
260	256.125	341.76
404.969	640.312	487.032
197.99	291.204	417.612
228.035	243.311	392.938
305.941	243.311	116.619
200	568.859	417.612
501.199	375.766	540.37
141.421	260.768	113.137
141.421	252.982	260.768
320.624	291.204	113.137
228.035	316.228	556.058
184.391	252.982	392.938
200.998	340.588	260.768
184.391	316.228	367.151
200.998	252.982	320.624
495.177	260.768	263.059
208.806	156.205	233.238
367.151	252.982	760.263
247.386	342.345	233.238
208.806	156.205	203.961
254.558	342.345	203.961
349.285	388.33	288.444
156.205	291.204	416.173
393.954	340	789.177
208.806	839.524	328.024
170.88	126.491	310.483
240.832	126.491	796.492
172.047	379.473	310.483
234.094	382.099	417.612
156.205	910.824	228.035
254.558	300	544.059
286.356	379.473	483.735
116.619	300	228.035
172.047	393.954	268.328
1659.4	172.047	329.848
189.737	320.624	288.444
116.619	172.047	424.264
320.624	533.667	291.204
269.072	164.924	404.969
320.624	300	506.36
300	393.954	196.977
252.982	164.924	291.204
223.607	823.893	456.508
152.315	268.328	161.245
144.222	178.885	388.33
344.093	141.421	161.245
141.421	141.421	404.969
295.296	440.454	472.017
152.315	228.035	503.587
300	910.824	189.737
144.222	228.035	323.11
144.222	226.274	233.238
141.421	226.274	189.737
144.222	161.245	184.391
295.296	161.245	184.391
44.7214	178.885	184.391
44.7214	826.075	254.558
181.108	178.885	472.017
316.228	101.98	172.047
161.245	243.311	189.737
145.602	101.98	323.11
320	203.961	172.047
116.619	203.961	200
509.902	254.558	228.035
116.619	203.961	178.885
161.245	181.108	200
466.476	181.108	791.202
205.913	189.737	744.043
272.029	203.961	178.885
514.198	660.303	250.599
205.913	234.094	494.773
223.607	329.848	250.599
260.768	240.832	384.187
200	526.118	703.42
325.576	208.806	394.462
241.661	417.612	384.187
260.768	379.473	244.131
141.421	208.806	1060.75
107.703	181.108	120
121.655	181.108	120
523.45	126.491	523.45
140	379.473	134.164
107.703	126.491	439.09
121.655	316.228	134.164
407.922	220.907	181.108
531.413	220.907	1044.8
241.661	316.228	323.11
601.332	164.924	240.832
601.332	164.924	181.108
260	384.187	323.11
101.98	367.696	240.832
101.98	512.64	284.253
260	188.68	205.913
442.719	490.306	252.982
442.719	170.88	560.357
266.833	268.328	468.188
356.09	170.88	302.655
252.982	486.621	540.37
252.982	380.526	282.843
356.09	268.328	100
425.206	272.029	164.924
449.444	234.094	260
320	184.391	282.843
320	181.108	100
480.833	234.094	240.832
349.285	181.108	172.047
540	349.285	164.924
449.444	240.832	233.238
297.321	240.832	340.588
305.941	305.287	140
357.771	141.421	140
152.315	200	540.37
310.483	141.421	233.238
234.094	395.98	252.982
161.245	305.287	322.49
63.2456	141.421	240.832
63.2456	44.7214	252.982
540	160	226.274
234.094	44.7214	340.588
228.035	670.82	240.832
161.245	141.421	240.832
220.907	141.421	305.941
256.125	161.245	360.555
216.333	128.062	316.228
161.245	189.737	160
161.245	161.245	152.315
220.907	128.062	240.832
1127.3	161.245	380.526
291.204	312.41	349.857
160	196.977	152.315
160	305.941	297.321
216.333	89.4427	226.274
200.998	325.576	349.857
553.173	89.4427	144.222
189.737	215.407	297.321
260.768	215.407	226.274
466.476	128.062	134.164
340	215.407	144.222
340	243.311	341.76
553.173	243.311	528.015
203.961	360	152.315
297.321	223.607	107.703
297.321	156.205	113.137
184.391	203.961	107.703
203.961	156.205	152.315
672.012	203.961	80
278.568	360	234.094
645.6	460.435	411.825
184.391	140	80
278.568	140	286.356
215.407	447.214	100
156.205	841.19	463.897
252.982	460.435	100
331.059	250.599	234.094
244.131	447.214	260
223.607	250.599	411.825
156.205	404.969	263.059
367.696	100	184.391
223.607	100	344.093
144.222	404.969	260
212.603	269.072	305.287
170.88	189.737	322.49
100	893.085	322.49
160	247.386	156.205
277.849	189.737	305.941
141.421	101.98	220.907
144.222	247.386	156.205
662.42	101.98	300.666
100	461.736	483.735
196.977	461.736	100
212.603	200.998	116.619
141.421	266.833	126.491
212.603	356.09	305.941
120	300.666	100
120	200.998	220.907
161.245	487.032	126.491
940.213	353.836	116.619
247.386	256.125	514.198
161.245	411.825	266.833
247.386	266.833	305.941
181.108	256.125	456.508
181.108	487.032	228.035
320.624	189.737	470.744
322.49	189.737	228.035
184.391	526.118	107.703
184.391	208.806	483.735
161.245	208.806	107.703
121.655	556.058	700
121.655	291.204	156.205
266.833	89.4427	256.125
266.833	89.4427	156.205
356.09	170.88	156.205
284.253	312.41	181.108
600.333	252.982	320
161.245	556.058	320
220.907	252.982	156.205
161.245	297.321	156.205
228.035	297.321	268.328
178.885	304.631	256.125
203.961	197.99	120
316.228	184.391	120
384.708	436.807	181.108
220.907	184.391	200.998
178.885	632.456	200.998
164.924	884.081	268.328
228.035	885.664	100
297.321	184.391	282.843
384.187	420	282.843
140	244.131	100
505.964	184.391	392.938
228.035	244.131	349.285
329.848	312.41	392.938
228.035	297.321	329.848
140	349.285	440.454
247.386	266.833	286.356
161.245	297.321	291.204
220	313.05	226.274
161.245	393.954	170.88
297.321	373.631	126.491
180	266.833	329.848
180	313.05	516.14
300	181.108	291.204
184.391	181.108	128.062
144.222	340	226.274
297.321	181.108	382.099
184.391	181.108	126.491
144.222	216.333	128.062
379.473	966.023	364.966
164.924	223.607	80
670.82	215.407	80
189.737	216.333	223.607
511.077	223.607	152.315
134.164	145.602	223.607
189.737	145.602	223.607
134.164	404.969	228.035
382.099	523.45	228.035
189.737	404.969	240.832
518.845	438.634	223.607
349.285	272.029	240.832
233.238	189.737	228.035
247.386	523.45	212.603
200.998	501.199	728.011
928.009	189.737	197.99
161.245	272.029	200
234.094	360	316.228
107.703	100	223.607
518.845	564.624	107.703
161.245	128.062	316.228
196.977	100	349.857
134.164	128.062	215.407
260	164.924	184.391
184.391	411.825	203.961
107.703	89.4427	356.09
184.391	89.4427	107.703
144.222	172.047	161.245
144.222	312.41	412.311
1089.04	164.924	169.706
494.773	501.199	184.391
160	172.047	120
302.655	282.843	120
228.035	282.843	161.245
228.035	312.41	250.599
170.88	203.961	332.866
160	1098.36	356.09
170.88	700	528.015
328.024	463.897	208.806
697.711	63.2456	80
272.029	156.205	420.476
528.015	342.345	260
241.661	63.2456	208.806
1089.04	101.98	80
328.024	101.98	300.666
241.661	156.205	184.391
234.094	89.4427	438.634
234.094	134.164	100
116.619	400	421.9
323.11	89.4427	189.737
152.315	161.245	500.4
116.619	282.843	100
323.11	223.607	200
1082.96	463.897	184.391
188.68	700	208.806
220.907	260	233.238
188.68	268.328	189.737
367.151	128.062	161.245
420.476	260.768	226.274
765.506	141.421	215.407
101.98	128.062	161.245
101.98	487.032	240.832
223.607	260	480.416
116.619	260.768	113.137
272.029	260	375.766
116.619	284.253	178.885
590.931	297.321	241.661
223.607	180	113.137
260.768	156.205	200
375.766	156.205	240.832
234.094	169.706	375.766
234.094	180	113.137
1240.16	160	140
1404.71	160	349.285
197.99	550.273	145.602
197.99	200	178.885
141.421	169.706	113.137
141.421	528.394	200
466.905	250.599	145.602
331.059	178.885	280.713
282.843	200	184.391
331.059	269.072	140
311.127	188.68	244.131
161.245	178.885	161.245
216.333	188.68	184.391
126.491	280.713	161.245
354.401	184.391	164.924
89.4427	269.072	244.131
161.245	523.45	544.059
311.127	368.782	300.666
89.4427	126.491	291.204
349.857	368.782	252.982
580.345	605.31	549.181
648.999	212.603	128.062
328.024	126.491	252.982
178.885	340.588	297.321
312.41	461.736	544.059
566.039	329.848	128.062
178.885	212.603	212.603
200.998	568.507	382.099
243.311	212.603	212.603
312.41	212.603	580
200.998	272.029	442.719
421.9	113.137	260
461.736	113.137	269.072
412.311	240.832	120
540.37	384.708	145.602
580.345	316.228	260
240.832	384.708	233.238
372.022	704.557	145.602
240.832	152.315	120
475.395	384.708	580
372.022	463.897	144.222
440.454	208.806	197.99
486.621	72.111	268.328
491.935	72.111	282.843
184.391	141.421	144.222
451.221	189.737	627.694
256.125	141.421	322.49
184.391	189.737	197.99
256.125	628.013	312.41
247.386	200.998	244.131
486.621	170.88	247.386
247.386	704.557	247.386
243.311	203.961	244.131
505.964	200.998	141.421
100	816.333	200
100	145.602	234.094
208.806	260	134.164
243.311	806.226	216.333
208.806	500.4	141.421
297.321	145.602	134.164
226.274	382.099	89.4427
386.264	160	627.694
200	260	200
226.274	228.035	152.315
266.833	440.454	89.4427
520.384	382.099	234.094
200	228.035	216.333
144.222	349.285	215.407
141.421	375.766	200
141.421	421.9	640.312
266.833	420.476	549.181
116.619	447.214	278.568
345.254	316.228	305.287
116.619	172.047	200
760	316.228	286.356
113.137	375.766	286.356
113.137	367.696	518.845
196.977	172.047	594.643
223.607	244.131	461.736
116.619	144.222	754.718
196.977	282.843	1315.29
141.421	431.741	461.736
223.607	244.131	470.744
120	144.222	481.664
116.619	244.131	404.969
116.619	266.833	404.969
141.421	757.1	416.173
116.619	241.661	480.833
316.228	504.777	220.907
223.607	494.773	720.278
360.555	282.843	220.907
223.607	241.661	340
577.235	424.264	323.11
655.134	134.164	416.173
156.205	456.07	470.744
82.4621	134.164	323.11
82.4621	379.473	340
898.22	524.976	709.366
970.155	407.922	407.922
384.708	282.843	144.222
494.773	367.151	200.998
384.708	200.998	144.222
240.832	456.07	449.444
466.476	353.836	466.905
240.832	197.99	682.642
624.82	233.238	200.998
241.661	252.982	449.444
373.631	250.599	141.421
970.155	354.401	141.421
373.631	277.849	470.744
466.476	197.99	360.555
220.907	585.491	360.555
220.907	184.391	205.913
170.88	353.836	325.576
145.602	250.599	456.946
380	252.982	205.913
170.88	250.599	410.366
145.602	184.391	325.576
364.966	277.849	742.428
200.998	250.599	456.946
200.998	655.134	429.418
113.137	380.526	447.214
286.356	250.599	1056.22
721.11	305.287	82.4621
113.137	362.215	429.418
410.366	240.832	82.4621
402.492	161.245	164.924
233.238	466.476	269.072
120	161.245	233.238
300	313.05	164.924
244.131	362.215	322.49
233.238	593.97	269.072
300.666	404.969	233.238
282.843	240.832	322.49
205.913	411.825	438.634
234.094	466.476	161.245
244.131	310.483	161.245
410.366	184.391	216.333
200.998	500	152.315
284.253	404.969	152.315
181.108	250.599	624.82
181.108	144.222	234.094
412.311	144.222	169.706
197.99	250.599	169.706
200.998	310.483	188.68
286.356	420.476	234.094
243.311	304.631	188.68
600.333	228.035	256.125
197.99	512.25	161.245
300.666	468.615	272.029
483.735	121.655	395.98
243.311	456.07	212.603
286.356	121.655	161.245
423.792	228.035	121.655
483.735	626.418	121.655
305.941	205.913	395.98
305.941	89.4427	438.634
596.657	323.11	208.806
240.832	89.4427	208.806
116.619	323.11	360.555
116.619	134.164	604.649
898.888	278.568	438.634
812.158	322.49	300
444.072	134.164	180
384.708	425.206	461.736
490.306	456.07	152.315
490.306	520	152.315
796.241	188.68	128.062
384.708	188.68	178.885
400.5	200	63.2456
400.5	311.127	144.222
688.186	256.125	63.2456
483.735	451.221	128.062
196.977	181.108	398.497
101.98	181.108	178.885
196.977	200	260.768
101.98	256.125	101.98
526.118	141.421	144.222
260	323.11	101.98
483.735	563.56	256.125
316.228	161.245	145.602
531.413	141.421	234.094
260.768	145.602	170.88
295.296	286.356	260.768
208.806	234.094	280.713
323.11	282.843	184.391
636.553	282.843	200.998
316.228	145.602	233.238
208.806	196.977	184.391
144.222	490.306	200.998
200.998	367.151	280.713
323.11	608.276	172.047
215.407	161.245	172.047
144.222	460.435	335.261
710.211	181.108	514.198
526.118	128.062	215.407
305.941	121.655	514.198
200.998	196.977	335.261
652.993	107.703	880.909
523.45	121.655	164.924
244.131	260.768	260.768
223.607	180	260
666.033	101.98	545.894
244.131	107.703	411.825
340	184.391	393.954
460	63.2456	164.924
205.913	101.98	197.99
144.222	63.2456	263.059
465.188	172.047	760
474.131	382.099	960
328.024	134.164	532.541
144.222	180	172.047
205.913	172.047	260
141.421	184.391	393.954
170.88	328.024	188.68
141.421	565.685	197.99
440.454	184.391	172.047
107.703	456.07	188.68
382.099	380.526	540.37
170.88	126.491	344.093
438.634	228.035	223.607
107.703	170.88	532.541
617.738	89.4427	196.977
240.832	126.491	178.885
269.072	189.737	220.907
223.607	440.454	141.421
340	305.941	178.885
240.832	89.4427	121.655
212.603	184.391	223.607
282.843	170.88	141.421
223.607	523.45	121.655
126.491	228.035	215.407
377.359	200	161.245
152.315	372.022	353.836
116.619	372.022	145.602
164.924	116.619	178.885
152.315	250.599	161.245
126.491	200	380.526
404.969	549.181	456.07
116.619	116.619	998.599
256.125	372.022	205.913
233.238	250.599	331.059
169.706	637.809	205.913
280.713	223.607	266.833
320	180	205.913
100	180	72.111
256.125	373.631	72.111
488.262	377.359	141.421
247.386	416.173	126.491
200	223.607	126.491
164.924	536.656	141.421
100	377.359	356.09
205.913	128.062	394.462
295.296	278.568	451.221
196.977	128.062	461.736
200	184.391	356.09
164.924	184.391	388.33
256.125	526.118	164.924
241.661	180	546.26
205.913	184.391	164.924
247.386	268.328	430.813
208.806	546.26	395.98
372.022	184.391	320
241.661	180	320
765.506	180	134.164
178.885	384.708	134.164
196.977	269.072	772.01
284.253	184.391	427.551
228.035	272.029	427.551
240.832	197.99	277.849
178.885	272.029	89.4427
302.655	384.708	89.4427
407.922	172.047	528.394
228.035	584.123	427.551
252.982	172.047	477.074
400	356.09	653.911
295.296	340.588	477.074
101.98	134.164	612.209
456.07	161.245	1377.68
189.737	161.245	322.49
101.98	134.164	322.49
402.492	444.072	223.607
164.924	144.222	1292.75
189.737	305.941	555.698
538.516	212.603	223.607
272.029	144.222	555.698
791.202	161.245	697.711
395.98	184.391	697.711
164.924	161.245	420.476
320	460.435	300.666
272.029	212.603	438.634
313.05	444.072	226.274
752.861	184.391	220
377.359	184.391	172.047
325.576	164.924	269.072
160	205.913	160
188.68	447.214	160
329.848	164.924	120
188.68	184.391	278.568
377.359	269.072	145.602
240	208.806	120
134.164	460.435	269.072
144.222	284.253	401.995
300	152.315	234.094
134.164	205.913	145.602
145.602	152.315	234.094
144.222	332.866	107.703
145.602	651.153	107.703
291.204	470.744	402.492
169.706	993.579	401.995
152.315	297.321	509.902
329.848	160	322.49
234.094	156.205	288.444
240	223.607	335.261
291.204	780.256	823.893
240	164.924	288.444
228.035	156.205	322.49
145.602	160	421.9
161.245	297.321	280.713
145.602	726.911	280.713
128.062	822.192	483.735
382.099	599.333	483.735
228.035	412.311	322.49
128.062	116.619	196.977
272.029	178.885	188.68
240	116.619	196.977
345.254	200	223.607
297.321	322.49	322.49
82.4621	128.062	272.029
82.4621	401.995	188.68
504.777	401.995	528.015
134.164	107.703	362.215
282.843	128.062	284.253
164.924	228.035	420.476
295.296	107.703	223.607
134.164	412.311	272.029
208.806	412.311	284.253
172.047	600.333	322.49
344.093	305.941	260
295.296	550.273	504.777
180	280.713	161.245
180	280.713	576.888
152.315	341.76	260
134.164	107.703	427.551
161.245	156.205	161.245
266.833	107.703	161.245
152.315	304.631	373.631
243.311	156.205	145.602
280.713	181.108	145.602
247.386	72.111	504.777
260	72.111	300
344.093	181.108	161.245
134.164	652.993	282.843
161.245	282.843	254.558
312.41	583.095	241.661
423.792	282.843	226.274
340	424.264	196.977
164.924	417.612	152.315
205.913	1581.14	427.551
260	417.612	152.315
89.4427	424.264	220
170.88	424.264	353.836
89.4427	141.421	291.204
644.05	141.421	205.913
170.88	551.725	501.597
164.924	215.407	316.228
544.059	554.617	205.913
486.621	282.843	353.836
364.966	223.607	266.833
341.76	189.737	161.245
412.311	223.607	161.245
280.713	189.737	284.253
234.094	241.661	609.59
241.661	475.395	170.88
189.737	282.843	984.073
189.737	384.708	170.88
364.966	100	312.41
284.253	100	243.311
220	302.655	401.995
228.035	302.655	243.311
205.913	538.516	401.995
278.568	297.321	588.218
220	404.969	520.384
205.913	164.924	145.602
316.228	1852.24	120
272.029	344.093	477.074
263.059	164.924	393.954
316.228	540.37	468.615
353.836	170.88	120
734.302	310.483	575.847
169.706	223.607	252.982
141.421	170.88	310.483
141.421	377.359	128.062
305.941	302.655	208.806
101.98	223.607	200.998
161.245	432.666	226.274
101.98	349.857	128.062
305.941	349.857	208.806
384.187	170.88	1132.78
156.205	581.378	205.913
161.245	172.047	226.274
156.205	170.88	200.998
297.321	555.698	714.703
172.047	172.047	488.262
181.108	282.843	565.685
212.603	305.287	382.099
172.047	212.603	388.33
254.558	305.287	388.33
250.599	205.913	208.806
181.108	360.555	215.407
188.68	282.843	987.32
203.961	322.49	208.806
181.108	252.982	545.894
212.603	205.913	895.545
331.059	252.982	545.894
184.391	727.186	1153.78
331.059	263.059	170.88
172.047	263.059	100
256.125	277.849	100
254.558	203.961	181.108
188.68	322.49	196.977
250.599	360.555	280.713
243.311	244.131	280.713
172.047	121.655	536.656
400	172.047	1200.33
420.476	128.062	400
331.059	128.062	1034.79
243.311	172.047	577.235
305.941	121.655	161.245
272.029	244.131	161.245
295.296	313.05	566.392
223.607	189.737	466.905
871.321	223.607	577.235
305.941	771.751	509.902
461.736	126.491	966.023
272.029	189.737	268.328
223.607	126.491	268.328
260	223.607	184.391
260	300.666	456.07
511.077	356.09	172.047
580.345	161.245	184.391
208.806	161.245	172.047
442.719	160	266.833
208.806	160	266.833
442.719	341.76	984.073
305.287	509.902	600
451.221	781.025	583.095
521.536	360.555	1088.49
1482.16	341.76	475.395
116.619	465.188	583.095
778.203	82.4621	1241.93
116.619	200.998	475.395
145.602	82.4621	449.444
200.998	402.492	710.211
107.703	349.857	200.998
388.33	216.333	538.516
200.998	300.666	200.998
80	216.333	161.245
80	161.245	200.998
573.062	320	538.516
438.634	284.253	161.245
388.33	442.719	425.206
440.454	533.667	456.508
440	161.245	101.98
266.833	223.607	101.98
260.768	196.977	432.666
1482.16	121.655	432.666
181.108	121.655	878.18
260.768	367.696	665.733
181.108	196.977	220
456.946	121.655	164.924
145.602	277.849	152.315
144.222	121.655	203.961
145.602	263.059	161.245
144.222	247.386	152.315
424.264	223.607	1188.28
316.228	223.607	161.245
424.264	240.832	297.321
380.526	243.311	388.33
316.228	82.4621	297.321
310.483	428.019	354.401
357.771	82.4621	100
205.913	1252.84	100
310.483	728.011	809.938
205.913	291.204	866.487
208.806	291.204	107.703
208.806	650.538	1003.19
280.713	197.99	107.703
280.713	724.707	582.409
475.395	575.847	582.409
288.444	197.99	581.378
288.444	575.847	382.099
120	349.285	401.995
523.45	652.993	520
161.245	107.703	161.245
72.111	107.703	799.25
368.782	349.285	161.245
203.961	628.013	220.907
208.806	712.18	328.024
72.111	975.295	651.153
161.245	228.035	506.36
89.4427	854.4	282.843
203.961	228.035	121.655
89.4427	341.76	401.995
278.568	243.311	121.655
404.969	243.311	328.024
243.311	341.76	228.035
203.961	816.333	554.617
228.035	305.287	682.642
203.961	286.356	751.532
1745.62	208.806	554.617
243.311	208.806	260
228.035	549.181	260
243.311	305.287	672.309
189.737	286.356	882.95
233.238	549.181	282.843
107.703	44.7214	282.843
544.059	44.7214	188.68
379.473	144.222	440.454
107.703	300	196.977
170.88	144.222	1018.63
170.88	184.391	509.902
297.321	184.391	188.68
398.497	266.833	596.657
200	266.833	412.311
100	585.491	388.33
398.497	687.314	596.657
388.33	197.99	144.222
100	100	144.222
297.321	100	486.621
377.359	197.99	486.621
388.33	244.131	841.19
278.568	367.151	428.019
398.497	460.435	325.576
332.866	220	484.149
509.902	444.072	82.4621
377.359	310.483	82.4621
278.568	220	484.149
332.866	128.062	840.952
313.05	272.029	840.238
244.131	364.966	613.514
313.05	128.062	495.177
244.131	300	189.737
523.45	438.634	189.737
291.204	302.655	286.356
266.833	360.555	742.428
335.261	820.975	613.514
180	300	286.356
188.68	260.768	286.356
141.421	360.555	410.366
141.421	200	523.45
89.4427	392.938	541.479
178.885	223.607	724.983
247.386	223.607	341.76
228.035	486.621	394.462
89.4427	325.576	509.902
291.204	160	341.76
141.421	200	401.995
178.885	223.607	660.303
188.68	126.491	394.462
180	284.253	885.664
189.737	126.491	509.117
356.09	277.849	885.664
141.421	284.253	652.993
300.666	144.222	364.966
549.181	170.88	364.966
247.386	538.516	260.768
277.849	189.737	593.633
260.768	144.222	260.768
260.768	220	519.23
200	170.88	820.975
100	721.11	744.312
84.8528	278.568	744.312
172.047	272.029	888.369
100	402.492	280.713
263.059	189.737	280.713
84.8528	80	926.499
164.924	80	288.444
172.047	272.029	926.499
113.137	411.825	288.444
161.245	189.737	761.577
322.49	640	561.427
161.245	411.825	208.806
360.555	100	932.952
320.624	272.029	384.708
121.655	540.37	208.806
121.655	184.391	664.831
107.703	89.4427	561.427
518.845	89.4427	700
423.792	144.222	300.666
107.703	145.602	519.23
140	208.806	573.062
189.737	121.655	543.323
189.737	180	189.737
161.245	40	594.643
286.356	800	543.323
140	40	995.389
134.164	121.655	116.619
164.924	509.902	377.359
161.245	268.328	152.315
134.164	528.015	116.619
220.907	268.328	152.315
950.158	585.491	189.737
250.599	509.902	200
164.924	382.099	189.737
286.356	382.099	228.035
205.913	581.378	594.643
234.094	1132.78	300.666
63.2456	481.664	200
141.421	639.062	240.832
63.2456	860.93	56.5685
212.603	126.491	56.5685
260.768	126.491	145.602
141.421	220.907	240.832
234.094	220.907	161.245
212.603	141.421	116.619
156.205	268.328	297.321
304.631	141.421	880.227
240.832	444.072	161.245
313.05	576.888	241.661
379.473	511.077	241.661
616.117	295.296	323.11
394.462	529.528	121.655
521.536	295.296	84.8528
89.4427	1029.56	250.599
89.4427	576.888	256.125
116.619	382.099	84.8528
382.099	382.099	120
382.099	1823.95	116.619
610.574	1994.09	100
356.09	72.111	164.924
380	72.111	340
313.05	1459.86	305.941
491.935	835.464	100
477.074	1459.86	233.238
313.05	835.464	203.961
607.289	1163.62	377.359
300	727.186	203.961
300	297.321	184.391
393.954	722.496	164.924
184.391	456.946	609.262
396.989	430.813	181.108
184.391	100	243.311
449.444	100	228.035
590.593	1009.75	170.88
866.487	300	305.941
368.782	483.735	340
449.444	728.011	228.035
144.222	393.954	332.866
368.782	116.619	200.998
144.222	116.619	152.315
430.813	1103.45	156.205
188.68	107.703	243.311
188.68	360.555	152.315
295.296	107.703	156.205
491.935	974.064	121.655
288.444	1138.77	82.4621
134.164	756.042	121.655
134.164	722.496	329.848
181.108	364.966	367.696
181.108	164.924	82.4621
300	164.924	228.035
184.391	100	200.998
300	364.966	353.836
561.427	100	328.024
184.391	161.245	226.274
638.122	161.245	228.035
379.473	809.197	278.568
297.321	452.548	585.491
379.473	305.941	280
596.657	331.059	280
297.321	181.108	196.977
291.204	1261.27	164.924
503.587	331.059	134.164
304.631	164.924	196.977
240	181.108	212.603
503.587	100	40
533.667	101.98	40
241.661	107.703	134.164
304.631	100	164.924
260.768	313.05	280.713
205.913	82.4621	172.047
252.982	421.9	152.315
850.882	322.49	341.76
401.995	82.4621	181.108
241.661	313.05	107.703
252.982	905.539	152.315
203.961	526.118	212.603
407.922	367.696	101.98
228.035	284.253	172.047
311.127	518.845	181.108
312.41	302.655	160
313.05	284.253	107.703
161.245	302.655	101.98
161.245	367.696	184.391
196.977	1619.14	197.99
349.285	526.118	160
401.995	490.306	340.588
208.806	144.222	100
196.977	144.222	100
200	568.859	107.703
312.41	500	181.108
311.127	490.306	340.588
116.619	879.318	215.407
223.607	402.492	244.131
368.782	500	144.222
116.619	402.492	240
200	871.321	128.062
913.893	170.88	250.599
528.394	184.391	256.125
170.88	170.88	340.588
170.88	407.922	128.062
212.603	184.391	178.885
402.492	113.137	178.885
565.685	113.137	145.602
304.631	1180.68	375.766
420	2008.98	126.491
263.059	1706.58	145.602
212.603	60	453.431
300	60	220.907
377.359	1878.83	200
205.913	728.011	141.421
280	1342.39	126.491
300	1270.28	546.26
205.913	1878.83	170.88
340	735.391	141.421
310.483	735.391	320.624
205.913	1467.11	200.998
172.047	957.079	145.602
514.198	704.557	215.407
382.099	704.557	220.907
263.059	2047.14	145.602
172.047	468.188	345.254
205.913	216.333	215.407
240.832	216.333	180
152.315	349.285	180
152.315	815.843	305.941
1314.69	349.285	332.866
240.832	917.606	107.703
189.737	113.137	169.706
[truncated: 14,673 more rows]

## Sheet: Suppl. Fig. 3B
MT-ND1/MT-CO1/MT-CYB spot sizes (mean of image in nm)
65.6481
51.5756
58.16
58.2553
72.9296
43.5723
53.0214
52.2231
64.5009
61.7345
40.3988
45.91
59.9367
68.2434
48.1079
62.4096
47.2998
71.9463
72.8733
61.4955
73.9011
79.5997
53.0464
51.5958
42.2596
55.7229
59.7531
41.7044
56.5581
43.4198
55.7551
42.8906
41.4858
44.6764
40.8891
65.0419
52.3865
56.3977
43.4768
41.4807
45.4565
54.6386
62.1846
46.8445
55.169
41.9572
54.4303
50.9321
49.3587
40.6966
53.9769
43.7365
71.018
41.574
60.0818
38.8636
45.9387
46.5909
48.9624
53.1831
41.7584
42.3711
41.8064
52.7744
56.0658
46.0015
63.098
39.2277
60.6733
47.2955
41.4506
45.5262
50.7843
54.5007
46.5211
46.1928
38.5062
46.81
48.0922
52.8055
59.8408
58.039
50.8943
51.8271
56.0022
51.5114
51.202
50.9484
46.4675
46.3798
50.9905
58.304
68.0219
42.1597
66.0812
44.3778
49.604
51.8331
46.3156
69.2612
50.4402
55.062
65.3734
43.7386
50.4403
45.4932
55.0036
38.1471
41.8976
49.0119
49.1771
56.154
44.705
31.5948
48.4152
77.4451
56.7924
43.1955
39.7631
41.3127
43.6245
65.642
52.201
48.0431
46.5597
40.1037
42.4986
41.6307
44.5134
66.2475
46.9295
54.7722
45.4723
47.8498
40.6602
74.6449
43.9235
46.8265
64.1818
44.4906
50.5208
46.297
52.3433
55.402
37.1233
73.1662
52.6923
57.8151
30.5837
55.0726
51.8925
47.2908
47.7375
43.2562
46.6738
56.8999
46.7248
40.766
59.75
40.2676
44.6439
48.4177
50.1148
50.9315
56.7524
44.3008
49.1841
52.4873
58.1996
46.0818
50.4003
39.7471
37.7743
46.582
45.9066
48.4725
45.011
42.4716
45.7895
83.8683
52.731
51.5416
39.6964
46.8374
60.2259
42.0743
43.6242
40.0918
53.9776
43.7069
44.8555
41.5369
55.8086
42.1934
41.8509
47.378
50.2907
35.7675
38.164
49.2364
41.2709
43.7468
47.5593
40.2075
44.6557
40.1899
40.1951
41.2712
47.9547
61.1939
46.6159
42.7627
51.4196
45.6448
41.795
47.5364
54.6904
50.7176
44.1756
41.8492
40.3826
38.5027
40.2131
40.6676
69.8211
45.8487
40.8993
40.5207
42.7671
46.9372
43.5707
52.1108
41.2236
47.4307
44.7353
46.1529
72.2403
40.9128
48.3698
65.4676
54.3908
46.9334
61.466
57.0442
104.024
47.3242
41.857
49.3675
44.745
52.9443
42.6497
55.0972
53.3741
60.5411
51.762
76.2716
41.9761
40.404
47.2461
59.0395
49.4704
49.4439
41.4992
43.0551
43.6252
49.3203
41.2794
41.4267
41.8743
42.8392
44.7163
52.0933
42.925
39.615
42.1886
60.8543
42.067
43.0064
34.8148
55.9771
68.0654
47.8269
56.5251
43.4973
43.4425
57.4441
38.4385
48.7301
43.1613
38.8723
43.5172
38.657
44.9386
41.3283
42.2715
43.6648
40.979
42.592

## Sheet: Suppl. Fig. 3C
MT-ND1/MT-CO1	MT-CYB/MT-ND1	MT-CYB/MT-CO1
6.32456e-08	4.47214e-08	8e-08
1.26491e-07	2.82843e-08	1.52315e-07
4.47214e-08	7.2111e-08	2e-08
2e-07	1e-07	2e-07
8e-08	0	1.26491e-07
2e-08	6e-08	1.13137e-07
6.32456e-08	1.16619e-07	6.32456e-08
6e-08	1.34164e-07	1.16619e-07
1.41421e-07	1.6e-07	2.82843e-08
4.47214e-08	7.2111e-08	4.47214e-08
6.32456e-08	0	6.32456e-08
5.65685e-08	0	6.32456e-08
2.82843e-08	1.16619e-07	1.13137e-07
8.24621e-08	5.65685e-08	1.0198e-07
2e-08	2e-08	8.94427e-08
4.47214e-08	8.24621e-08	1.07703e-07
2.82843e-08	8e-08	5.65685e-08
8e-08	1.61245e-07	1.52315e-07
8e-08	2.82843e-08	8.24621e-08
6e-08	0	8e-08
4.47214e-08	8.48528e-08	8.24621e-08
1.2e-07	4.47214e-08	2.68328e-07
6.32456e-08	2.82843e-08	4.47214e-08
4.47214e-08	4.47214e-08	2.82843e-08
4.47214e-08	2e-08	6.32456e-08
2.82843e-08	1.28062e-07	8e-08
1.0198e-07	7.2111e-08	7.2111e-08
6e-08	1.2e-07	5.65685e-08
8.48528e-08	6e-08	1.07703e-07
1e-07	4.47214e-08	6.32456e-08
5.65685e-08	4.47214e-08	1.21655e-07
2e-08	1.84391e-07	4.47214e-08
1.84391e-07	1.44222e-07	1.61245e-07
1.28062e-07	1.69706e-07	1.16619e-07
1.4e-07	1.07703e-07	1.6e-07
5.65685e-08	1.0198e-07	1.96977e-07
8.24621e-08	1.84391e-07	1.07703e-07
6.32456e-08	1.26491e-07	2e-08
4.47214e-08	4.47214e-08	4.47214e-08
7.2111e-08	1e-07	8.48528e-08
2e-08	4.47214e-08	4.47214e-08
7.2111e-08	1e-07	4.47214e-08
0	8.24621e-08	8.24621e-08
6.32456e-08	2.82843e-08	6e-08
1.16619e-07	1.16619e-07	1.0198e-07
1.28062e-07	1.8868e-07	1e-07
1.64924e-07	1.4e-07	4e-08
1.26491e-07	1.44222e-07	6.32456e-08
2e-08	1.28062e-07	5.65685e-08
5.65685e-08	2e-08	6.32456e-08
1.0198e-07	4e-08	4e-08
4e-08	2.82843e-08	1e-07
2.82843e-08	4e-08	4.47214e-08
5.65685e-08	8.24621e-08	6e-08
0	8.24621e-08	8.48528e-08
2e-08	2e-08	4e-08
2.82843e-08	1e-07	6.32456e-08
1.0198e-07	2e-08	5.65685e-08
4.47214e-08	4.47214e-08	6e-08
8.94427e-08	7.2111e-08	7.2111e-08
2e-08	7.2111e-08	5.65685e-08
2e-08	1.26491e-07	8.94427e-08
2e-08	2.82843e-08	5.65685e-08
8.94427e-08	6.32456e-08	5.65685e-08
6.32456e-08	1.41421e-07	6.32456e-08
8.94427e-08	4.47214e-08	6.32456e-08
2.40832e-07	1e-07	4.47214e-08
4.47214e-08	6.32456e-08	1.7088e-07
8e-08	4.47214e-08	4.47214e-08
8.94427e-08	6.32456e-08	2.2e-07
1.84391e-07	2e-08	1.45602e-07
1e-07	4.47214e-08	6.32456e-08
6.32456e-08	8.48528e-08	1.0198e-07
8e-08	2e-08	2e-08
1.16619e-07	4.47214e-08	2e-08
2.82843e-08	7.2111e-08	1.64924e-07
1.0198e-07	4e-08	1.78885e-07
2e-07	0	5.65685e-08
1.69706e-07	7.2111e-08	8.94427e-08
4.47214e-08	4.47214e-08	1.13137e-07
1e-07	1.0198e-07	1.56205e-07
8.94427e-08	1.0198e-07	4.47214e-08
4.47214e-08	1.45602e-07	1.81108e-07
4e-08	1.6e-07	8e-08
1.64924e-07	6e-08	1.81108e-07
2e-08	1e-07	1.21655e-07
1.72047e-07	1.13137e-07	3.05941e-07
1.21655e-07	1.61245e-07	3.31059e-07
2e-08	1.6e-07	2.23607e-07
2e-08	1.28062e-07	4.28019e-07
6.32456e-08	1.16619e-07	4.51221e-07
1.8868e-07	6.32456e-08	1.0198e-07
1.28062e-07	4e-08	1.2e-07
2e-08	6.32456e-08	5.65685e-08
2e-08	8.94427e-08	7.2111e-08
0	1.28062e-07	4.47214e-08
4e-08	1.28062e-07	1.16619e-07
0	1.2e-07	0
2e-08	2.82843e-08	8.24621e-08
6e-08	2.00998e-07	2.56125e-07
2.82843e-08	4.01995e-07	2.63059e-07
2e-08	4.23792e-07	3.25576e-07
0	3.45254e-07	1.89737e-07
1.28062e-07	2e-07	3.16228e-07
2.82843e-08	8.24621e-08	1.44222e-07
2e-08	1.26491e-07	1.16619e-07
1.34164e-07	1.56205e-07	1.21655e-07
2.82843e-08	4.68188e-07	8.24621e-08
0	2.28035e-07	1.84391e-07
2.44131e-07	5.82409e-07	1e-07
2e-07	4.12311e-07	1.41421e-07
2e-08	3.2311e-07	1.7088e-07
2e-08	3.2249e-07	4e-08
2e-08	4.04969e-07	1.21655e-07
1.16619e-07	3.68782e-07	1.61245e-07
6.32456e-08	2.77849e-07	1.64924e-07
1.28062e-07	1.41421e-07	1.81108e-07
2.82843e-08	1e-07	1.28062e-07
7.2111e-08	1.07703e-07	2.82843e-08
1.07703e-07	1.0198e-07	1.84391e-07
7.2111e-08	6e-08	8.48528e-08
4.47214e-08	0	5.65685e-08
8.24621e-08	1.2e-07	7.2111e-08
2e-08	1.16619e-07	4e-08
6.32456e-08	4.47214e-08	1.07703e-07
1.26491e-07	1.0198e-07	6.32456e-08
4.32666e-07	8.94427e-08	1.16619e-07
4.47214e-08	1.0198e-07	1.2e-07
3.05287e-07	4.47214e-08	1.4e-07
3.53836e-07	1.81108e-07	4.47214e-08
1.64924e-07	8.94427e-08	8.24621e-08
1.61245e-07	1.81108e-07	1.16619e-07
6.32456e-08	3.82099e-07	6.32456e-08
7.2111e-08	2.68328e-07	5.65685e-08
4.47214e-08	1.28062e-07	2.23607e-07
6e-08	1.0198e-07	2.82843e-08
8e-08	8.48528e-08	4e-08
1.07703e-07	8.24621e-08	2.54558e-07
2e-08	4.47214e-08	8.24621e-08
5.65685e-08	0	1.41421e-07
4.47214e-08	4.47214e-08	1.78885e-07
6.32456e-08	6.32456e-08	4e-08
1.0198e-07	1.8868e-07	1.78885e-07
1.21655e-07	2.23607e-07	1.56205e-07
4.47214e-08	2.86356e-07	5.65685e-08
4.47214e-08	3.54401e-07	5.65685e-08
5.65685e-08	3.42345e-07	8.24621e-08
8.24621e-08	3.73631e-07	1.52315e-07
7.2111e-08	3.05941e-07	1.89737e-07
4.47214e-08	3.05287e-07	6e-08
8.24621e-08	2.28035e-07	1.26491e-07
1e-07	1.89737e-07	6.32456e-08
1.16619e-07	1.52315e-07	4.47214e-08
6e-08	1.2e-07	6e-08
1.13137e-07	1.34164e-07	1.34164e-07
1.4e-07	7.2111e-08	2e-08
8e-08	1.84391e-07	1.44222e-07
4e-08	1.52315e-07	1.34164e-07
1.21655e-07	4.47214e-08	4.47214e-08
6.32456e-08	1.0198e-07	1.16619e-07
1.28062e-07	2e-07	4.47214e-08
1.0198e-07	8.94427e-08	8.94427e-08
7.2111e-08	2e-08	2.82843e-08
8.48528e-08	6.32456e-08	7.2111e-08
8.24621e-08	1.28062e-07	0
7.2111e-08	8.24621e-08	5.65685e-08
1.61245e-07	1.84391e-07	4e-08
1.52315e-07	6.32456e-08	8.94427e-08
1.0198e-07	8.24621e-08	5.65685e-08
1.34164e-07	8.24621e-08	4.47214e-08
2.82843e-08	2e-08	1.45602e-07
0	6.32456e-08	2e-08
8e-08	1.26491e-07	2.82843e-08
6e-08	6e-08	1.26491e-07
4.47214e-08	8.94427e-08	1.44222e-07
4e-08	8e-08	1.07703e-07
2.00998e-07	1.21655e-07	1e-07
1e-07	2e-08	2e-08
4e-08	1.07703e-07	4.47214e-08
4e-08	2.12603e-07	7.2111e-08
4.47214e-08	2.52982e-07	1.07703e-07
1.44222e-07	2.72029e-07	8.24621e-08
8.24621e-08	4e-08	2.82843e-08
5.65685e-08	7.2111e-08	1.21655e-07
4.47214e-08	1.0198e-07	1.28062e-07
1.44222e-07	1.61245e-07	4.47214e-08
7.2111e-08	2.4e-07	4.47214e-08
8e-08	8e-08	1.41421e-07
8.94427e-08	8.24621e-08	4.47214e-08
2e-08	1.0198e-07	8.24621e-08
4.47214e-08	4e-08	4.47214e-08
1.45602e-07	4.47214e-08	1.0198e-07
2.6e-07	2.6e-07	1.52315e-07
4e-08	7.2111e-08	1.52315e-07
6.32456e-08	1.52315e-07	1.21655e-07
1.81108e-07	8.24621e-08	3.86264e-07
1.44222e-07	2.34094e-07	6e-08
8e-08	2.82843e-08	6e-08
2.23607e-07	1.41421e-07	1.45602e-07
6e-08	8.24621e-08	6e-08
4e-08	1.16619e-07	1.0198e-07
4e-08	8.94427e-08	4e-07
2.82843e-08	1.28062e-07	4.6e-07
4e-08	2.23607e-07	4.70744e-07
6.32456e-08	4.47214e-08	7.2111e-08
8.94427e-08	4.47214e-08	6.32456e-08
1.44222e-07	8.94427e-08	2.28035e-07
1.16619e-07	1.07703e-07	6.32456e-08
2.82843e-08	8.24621e-08	2e-08
1.56205e-07	1e-07	1.8868e-07
1e-07	1.21655e-07	1.64924e-07
4.47214e-08	1.64924e-07	2e-08
5.65685e-08	2e-08	1.84391e-07
4e-08	1.34164e-07	8.48528e-08
1.0198e-07	4e-08	1.44222e-07
1.07703e-07	6e-08	1.69706e-07
1.28062e-07	7.2111e-08	1.61245e-07
8.94427e-08	1.84391e-07	1.41421e-07
1.41421e-07	5.65685e-08	6.8e-07
1.44222e-07	2.82843e-08	2e-08
1.61245e-07	1.07703e-07	6.40312e-07
7.2111e-08	7.2111e-08	6.08276e-07
8.94427e-08	1e-07	1.34164e-07
2e-08	1.28062e-07	1.6e-07
3.92938e-07	1.44222e-07	2.52982e-07
8.94427e-08	7.2111e-08	3.1305e-07
1.44222e-07	1.41421e-07	2.2e-07
4.47214e-08	4.47214e-08	8.24621e-08
1.52315e-07	1.41421e-07	1.41421e-07
2.52982e-07	1.34164e-07	2.12603e-07
1.4e-07	8.48528e-08	1.07703e-07
0	2.82843e-08	8.94427e-08
4e-08	2.82843e-08	1.0198e-07
4.47214e-08	6.32456e-08	2e-08
1e-07	8.94427e-08	1.84391e-07
1.4e-07	1.89737e-07	2.28035e-07
2e-08	8.24621e-08	1.72047e-07
4e-08	1.45602e-07	2.82843e-08
6.32456e-08	1.72047e-07	4e-08
1.7088e-07	8e-08	2.00998e-07
2.28035e-07	1.21655e-07	2.82843e-07
1.16619e-07	1.52315e-07	1.61245e-07
5.65685e-08	0	3.00666e-07
6e-08	8.48528e-08	2.60768e-07
1.16619e-07	6.32456e-08	1.69706e-07
4.47214e-08	4.70744e-07	6e-08
8.94427e-08	4.61736e-07	8e-08
8.94427e-08	4.44072e-07	8.24621e-08
8.94427e-08	4.01995e-07	1.26491e-07
1.07703e-07	4.47214e-08	1.84391e-07
2.82843e-08	2.82843e-08	6.32456e-08
1.61245e-07	1.28062e-07	1.7088e-07
6.32456e-08	2.40832e-07	8.48528e-08
4.47214e-08	6.32456e-08	4e-08
1.16619e-07	3.05941e-07	1.28062e-07
1.45602e-07	2.34094e-07	2.63059e-07
1e-07	6.74685e-07	1.34164e-07
5.65685e-08	6.32456e-08	1.56205e-07
7.2111e-08	8.24621e-08	4.47214e-08
2.82843e-08	1.61245e-07	1.41421e-07
6.32456e-08	1.26491e-07	2.12603e-07
7.2111e-08	3.2311e-07	1.16619e-07
1.6e-07	1.16619e-07	1.45602e-07
5.65685e-08	6.32456e-08	8.24621e-08
1.16619e-07	1.81108e-07	2.40832e-07
8.48528e-08	5.65685e-08	2e-08
6.32456e-08	8.94427e-08	8.94427e-08
4.47214e-08	1.41421e-07	2e-07
2e-08	2.82843e-08	6.32456e-08
2.82843e-08	1.61245e-07	3.31059e-07
6.32456e-08	7.2111e-08	2.28035e-07
6.32456e-08	6.32456e-08	1.89737e-07
5.65685e-08	1.0198e-07	8e-08
7.2111e-08	2.82843e-08	2.52982e-07
4e-08	2.84253e-07	4.47214e-08
4.47214e-08	3.05287e-07	1.34164e-07
0	2.00998e-07	1.4e-07
1.84391e-07	1.21655e-07	5.65685e-08
1.16619e-07	4e-08	8.24621e-08
6.32456e-08	4e-08	2.4331e-07
1.41421e-07	6.32456e-08	1.61245e-07
1.21655e-07	1e-07	5.65685e-08
4e-08	6.32456e-08	1.28062e-07
6.32456e-08	1.34164e-07	2e-08
6.32456e-08	6.32456e-08	7.2111e-08
4e-08	1.44222e-07	8.24621e-08
2.82843e-08	1.52315e-07	4.47214e-08
1.07703e-07	6e-08	1.2e-07
1e-07	4.47214e-08	1.41421e-07
1.16619e-07	2.44131e-07	2.6e-07
	1.0198e-07
	1.41421e-07
	1.26491e-07
	1.84391e-07
	6e-08
	2.84253e-07
	1.81108e-07
	1.21655e-07
	3.4176e-07
	2.15407e-07
	2.28035e-07
	1.52315e-07
	7.2111e-08
	1.64924e-07
	1e-07
	3.25576e-07
	4.47214e-08
	2.20907e-07
	2e-08
	1.4e-07
	4e-08
	1e-07
	1.07703e-07
	4e-08
	4.47214e-08
	1.61245e-07
	8.24621e-08
	4.47214e-08

[truncated: 4 more sheets: Suppl. Fig. 4C, Suppl. Fig. 4D, Suppl. Fig. 4E, Suppl. Fig. 4F]
